# Supplementary material for: A SlRBP1-SlFBA7/SlGPIMT module regulates fruit size in tomato
Source: Hortic Res. 2025 Mar 18;12(7):uhaf089. doi: 10.1093/hr/uhaf089 (PMC12064952; doi:10.1093/hr/uhaf089)
Supplement: Web_Material_uhaf089 [file web_material_uhaf089.zip]

Archive with 3 entries (3 files):
- Supplemental data-clean.doc
- Supplemental TableS1 DEGs.xlsx
- Supplemental TableS3 Alternative Splicing in WT vs amiR-SlRBP1 .xlsx
