# Supplementary material for: A SlRBP1-SlFBA7/SlGPIMT module regulates fruit size in tomato
Source: Hortic Res. 2025 Mar 18;12(7):uhaf089. doi: 10.1093/hr/uhaf089 (PMC12064952; doi:10.1093/hr/uhaf089)
Supplement: Web_Material_uhaf089 [file web_material_uhaf089.zip › Supplemental TableS1 DEGs.xlsx]

## Sheet: Down regulated genes
Down regulated gene in amiR-SlRBP1
Gene ID	Description	log2FoldChange	padj
Solyc01g005060	Zinc finger protein ; contains Interpro domain IPR007087 Zinc finger, C2H2-type	-1.09317	8.4e-05
Solyc01g005220	Necrotic spotted lesions 1 ; contains Interpro domain IPR001862 Membrane attack complex component/perforin/complement C9	-1.00391	6.92e-08
Solyc01g005420	SRC2-like protein ; contains Interpro domain IPR018029 C2 membrane targeting protein	-2.25571	0.04478
Solyc01g005800	Calmodulin binding protein	-3.03239	3.41e-09
Solyc01g005850	Extensin-like protein Dif54	-1.50082	0.0122294
Solyc01g006820	Unknown Protein	-1.58685	0.0169836
Solyc01g006930	Nuclear transcription factor Y subunit A-2 ; contains Interpro domain IPR001289 CCAAT-binding transcription factor, subunit B	-1.00732	0.0285483
Solyc01g007000	U-box domain-containing protein ; contains Interpro domain IPR003613 U box domain	-5.34429	0.00110947
Solyc01g007010	U-box domain-containing protein ; contains Interpro domain IPR003613 U box domain	-7.89857	1.82e-07
Solyc01g007020	U-box domain-containing protein ; contains Interpro domain IPR003613 U box domain	-4.5185	0.00198398
Solyc01g007030	U-box domain-containing protein ; contains Interpro domain IPR016024 Armadillo-type fold	-4.69486	2.89e-09
Solyc01g007040	U-box domain-containing protein ; contains Interpro domain IPR003613 U box domain	-4.8871	0.00904874
Solyc01g009160	Harpin-induced protein-like ; contains Interpro domain IPR010847 Harpin-induced 1	-4.56034	1.39e-14
Solyc01g009870	Glycerophosphodiester phosphodiesterase GDE1 ; contains Interpro domain IPR004129 Glycerophosphoryl diester phosphodiesterase	-1.17686	0.0321617
Solyc01g010060	Unknown Protein	-2.16169	0.000399238
Solyc01g010410	Cys2/His2 zinc-finger transcription factor ; contains Interpro domain IPR007087 Zinc finger, C2H2-type	-1.1579	0.00442504
Solyc01g010430	cDNA clone J023121M11 full insert sequence ; contains Interpro domain IPR007679 Protein of unknown function DUF569	-2.40483	4.42e-18
Solyc01g014700	D-mannose binding lectin family protein expressed ; contains Interpro domain IPR001480 Curculin-like lectin	-6.70569	0.000372038					s
Solyc01g056830	Syntaxin	-1.0249	0.0187051
Solyc01g057770	AE family transporter anion exchange ; contains Interpro domain IPR003020 Bicarbonate transporter, eukaryotic	-3.31269	3.58e-08
Solyc01g058320	T6A9.7 protein	-1.27953	0.00491163
Solyc01g065510	Unknown Protein	-2.23371	2.89e-06
Solyc01g065530	COBRA-like protein ; contains Interpro domain IPR006918 Glycosyl-phosphatidyl inositol-anchored, plant	-3.47232	2.91e-10
Solyc01g065750	Unknown Protein	-1.34761	0.0001
Solyc01g066430	Ring H2 finger protein ; contains Interpro domain IPR018957 Zinc finger, C3HC4 RING-type	-3.61244	7.5e-14
Solyc01g067010	F-box family protein ; contains Interpro domain IPR017451 F-box associated type 1	-1.10899	0.00562678
Solyc01g079600	CHP-rich zinc finger protein-like ; contains Interpro domain IPR011424 C1-like	-2.01812	2.92e-07
Solyc01g079660	Lipase ; contains Interpro domain IPR002921 Lipase, class 3	-4.90026	0.000170129
Solyc01g079670	Long cell-linked locus protein	-4.87907	3.31e-08
Solyc01g080500	Long cell-linked locus protein	-1.44521	2.46e-05
Solyc01g080680	Unknown Protein	-1.6766	0.00150712
Solyc01g073880	Glucose transporter 8 ; contains Interpro domain IPR003663 Sugar/inositol transporter	-2.10592	0.0191362
Solyc01g086920	LRR receptor-like serine/threonine-protein kinase, RLP	-2.15982	5.83e-06
Solyc01g087020	Unknown Protein	-2.46583	6.31e-07
Solyc01g087570	Unknown Protein	-1.12163	0.00598247
Solyc01g087580	Unknown Protein	-5.03941	1.47e-17
Solyc01g087590	Polyamine oxidase ; contains Interpro domain IPR002937 Amine oxidase	-3.51044	0.0103829
Solyc01g087980	Unknown Protein	-2.09555	3.25e-05
Solyc01g090310	Ethylene responsive transcription factor 1a ; contains Interpro domain IPR001471 Pathogenesis-related transcriptional factor and ERF, DNA-binding	-4.17674	0.0142114
Solyc01g091530	Fasciclin-like arabinogalactan protein 13 ; contains Interpro domain IPR000782 FAS1 domain	-1.45117	2.44e-06
Solyc01g091590	SRC2 protein ; contains Interpro domain IPR000008 C2 calcium-dependent membrane targeting	-6.6436	0.00237326
Solyc01g091840	3&apos-phosphoadenosine 5&apos-phosphosulfate transporter 1 ; contains Interpro domain IPR013657 UAA transporter	-1.08015	0.00187811
Solyc01g094360	MYB transcription factor ; contains Interpro domain IPR015495 Myb transcription factor	-1.91094	0.00231187
Solyc01g094410	Phosphoribosylanthranilate transferase ; contains Interpro domain IPR013583 Phosphoribosyltransferase C-terminal, plant	-1.27249	0.000226322
Solyc01g095630	WRKY transcription factor ; contains Interpro domain IPR003657 DNA-binding WRKY	-3.91175	0.00017512
Solyc01g096200	Pentatricopeptide repeat-containing protein ; contains Interpro domain IPR011989 Armadillo-like helical	-1.0492	0.00714248
Solyc01g096220	Ras-related protein Rab-25 ; contains Interpro domain IPR015595 Rab11-related	-1.40283	0.0384152
Solyc01g096510	Sigma factor binding protein 1 ; contains Interpro domain IPR008889 VQ	-3.86228	6.33e-08
Solyc01g097770	Serine/threonine protein kinase ; contains Interpro domain IPR002290 Serine/threonine protein kinase	-1.19839	0.0258303
Solyc01g098570	Unknown Protein	-1.98347	0.000265458
Solyc01g098690	LRR receptor-like serine/threonine-protein kinase, RLP	-2.34697	7.39e-13
Solyc01g098800	Sodium/calcium exchanger family protein ; contains Interpro domain IPR004837 Sodium/calcium exchanger membrane region	-2.23294	9.26e-10
Solyc01g098820	Phototropic-responsive NPH3 family protein ; contains Interpro domain IPR004249 NPH3	-2.31935	0.0143723
Solyc01g098910	Mitochondrial carrier protein ; contains Interpro domain IPR001993 Mitochondrial substrate carrier	-1.41588	0.00119553
Solyc01g099290	Cullin-like protein1 ; contains Interpro domain IPR016159 Cullin repeat-like	-1.08326	0.0431621
Solyc01g099370	SRC2 homolog ; contains Interpro domain IPR018029 C2 membrane targeting protein	-3.32587	3.66e-12
Solyc01g099520	Rapid alkalinization factor 2 ; contains Interpro domain IPR008801 Rapid ALkalinization Factor	-1.76685	6.03e-07
Solyc01g100010	F-box protein PP2-B1 ; contains Interpro domain IPR001810 Cyclin-like F-box	-2.3949	3.11e-05
Solyc01g100880	MtN21 nodulin protein-like ; contains Interpro domain IPR000620 Protein of unknown function DUF6, transmembrane	-1.81977	0.0393224
Solyc01g101130	Plant IF-like protein	-1.32612	2.28e-10
Solyc01g102840	Tir-nbs, resistance protein fragment	-2.67854	8.84e-06
Solyc01g102960	class IV heat shock protein ; contains Interpro domain IPR002068 Heat shock protein Hsp20	-1.48789	0.000207133
Solyc01g103140	Voltage-gated chloride channel ; contains Interpro domain IPR002251 Chloride channel plant CLC	-1.18412	4.25e-08
Solyc01g103590	Glyoxalase/bleomycin resistance protein/dioxygenase ; contains Interpro domain IPR004360 Glyoxalase/bleomycin resistance protein/dioxygenase	-1.27616	0.0345881
Solyc01g103920	Ferredoxin I ; contains Interpro domain IPR010241 Ferredoxin [2Fe-2S], plant	-1.29755	0.000411106
Solyc01g105070	Peroxidase ; contains Interpro domain IPR002016 Haem peroxidase, plant/fungal/bacterial	-1.14371	0.00933735
Solyc01g106280	DNA-binding bromodomain-containing protein ; contains Interpro domain IPR001487 Bromodomain	-1.04803	0.000322299
Solyc01g106290	Unknown Protein	-2.79683	2.05e-12
Solyc01g106390	Glutamyl-tRNA reductase ; contains Interpro domain IPR000343 Tetrapyrrole biosynthesis, glutamyl-tRNA reductase	-1.99234	0.000740255
Solyc01g106690	Unknown Protein ; contains Interpro domain IPR010410 Protein of unknown function DUF1005	-1.96067	4.65e-09
Solyc01g106960	Unknown Protein	-2.12919	0.0107697
Solyc01g107090	Beta-1 4-xylosidase	-2.78286	9.61e-12
Solyc01g107100	Beta-1 4-xylosidase	-1.26964	0.00097492
Solyc01g107290	RING-H2 finger protein ; contains Interpro domain IPR001841 Zinc finger, RING-type	-1.45391	0.00017373
Solyc01g107730	Cyclin ; contains Interpro domain IPR006671 Cyclin, N-terminal	-1.58254	0.000207735
Solyc01g107740	Protein unc-13 homolog C ; contains Interpro domain IPR018029 C2 membrane targeting protein	-1.23301	0.000113905
Solyc01g107890	Filament-like plant protein ; contains Interpro domain IPR008587 Protein of unknown function DUF869, plant	-1.01443	0.000977834
Solyc01g107980	U-box domain-containing protein ; contains Interpro domain IPR011989 Armadillo-like helical	-1.08184	0.0361309
Solyc01g108100	Unknown Protein	-1.03128	0.0117658
Solyc01g108210	Cytochrome P450	-1.64713	0.0131111
Solyc01g108250	Vacuolar import and degradation protein VID27 ; contains Interpro domain IPR013863 Vacuolar import and degradation, Vid27-related	-1.63359	1.89e-12
Solyc01g108860	1-aminocyclopropane-1-carboxylate oxidase ; contains Interpro domain IPR005123 Oxoglutarate and iron-dependent oxygenase	-3.11958	0.0251714
Solyc01g108900	LRR receptor-like serine/threonine-protein kinase, RLP	-2.91273	0.0288963
Solyc01g109110	Guanine nucleotide-binding protein alpha-1 subunit ; contains Interpro domain IPR001019 Guanine nucleotide binding protein , alpha subunit	-1.96799	0.000162549
Solyc01g109250	TMV response-related protein	-3.08787	5.91e-07
Solyc01g109380	Unknown Protein ; contains Interpro domain IPR007749 Protein of unknown function DUF677	-1.09845	0.000124879
Solyc01g109660	Glycine-rich RNA-binding protein ; contains Interpro domain IPR015465 RNA recognition motif, glycine rich protein	-3.7931	2.16e-78
Solyc01g110360	Fructose-bisphosphate aldolase ; contains Interpro domain IPR000741 Fructose-bisphosphate aldolase, class-I	-1.00209	0.0485577
Solyc01g110440	Arginine decarboxylase ; contains Interpro domain IPR002985 Arginine decarboxylase	-1.92075	1.9e-09
Solyc01g110480	BZIP transcription factor family protein expressed ; contains Interpro domain IPR011616 bZIP transcription factor, bZIP-1	-1.29205	1.43e-10
Solyc01g111340	Endo-1 4-beta-xylanase ; contains Interpro domain IPR013781 Glycoside hydrolase, subgroup, catalytic core	-1.70846	0.000392096
Solyc01g111350	Nodulin family protein ; contains Interpro domain IPR010658 Nodulin-like	-1.01909	0.0295675
Solyc01g111430	Pentatricopeptide repeat-containing protein ; contains Interpro domain IPR002885 Pentatricopeptide repeat	-1.49297	0.000240991
Solyc01g111830	24-sterol C-methyltransferase ; contains Interpro domain IPR013705 Sterol methyltransferase C-terminal	-1.5947	5.42e-05
Solyc01g112260	Unknown Protein	-1.10202	0.000200135
Solyc02g014840	Unknown Protein	-2.70652	0.000106131
Solyc02g031780	Unknown Protein	-1.00951	0.0102916
Solyc02g031940	Pathogenesis-related protein-like protein	-1.82934	0.0342137
Solyc02g063030	LuxR family transcriptional regulator	-1.07174	0.00868426
Solyc02g063140	Fatty acid elongase 3-ketoacyl-CoA synthase ; contains Interpro domain IPR012392 Very-long-chain 3-ketoacyl-CoA synthase	-3.22767	0.000105493
Solyc02g063260	Multidrug resistance protein mdtK ; contains Interpro domain IPR015521 MATE family transporter related protein	-1.43994	0.00020736
Solyc02g063350	Calmodulin ; contains Interpro domain IPR011992 EF-Hand type	-1.52785	0.0273776
Solyc02g063410	Hydroxyproline-rich glycoprotein	-2.6906	0.0324075
Solyc02g064680	Calcium-transporting ATPase 1 ; contains Interpro domain IPR006408 ATPase, P-type, calcium-transporting, PMCA-type	-2.99551	9.75e-10
Solyc02g064980	Protein serine/threonine kinase ; contains Interpro domain IPR002290 Serine/threonine protein kinase	-6.00747	0.00316567
Solyc02g065170	Laccase-22 ; contains Interpro domain IPR001117 Multicopper oxidase, type 1	-2.09704	2.01e-05
Solyc02g065430	TMV response-related protein	-4.10221	0.000489433
Solyc02g065570	DVL1 ; contains Interpro domain IPR012552 DVL	-2.89557	6.57e-12
Solyc02g068170	Unknown Protein	-4.71549	0.00807944
Solyc02g068680	CHP-rich zinc finger protein-like ; contains Interpro domain IPR011424 C1-like	-2.24828	0.00163709
Solyc02g068760	Pentatricopeptide repeat-containing protein ; contains Interpro domain IPR002885 Pentatricopeptide repeat	-1.61101	0.0294657
Solyc02g069910	Unknown Protein	-2.57227	9.4e-05
Solyc02g070040	Ethylene-responsive nuclear protein	-3.99487	2.04e-15
Solyc02g071220	Response regulator 5 ; contains Interpro domain IPR001789 Signal transduction response regulator, receiver region	-1.52541	4.24e-06
Solyc02g071380	1-aminocyclopropane-1-carboxylate oxidase 3 ; contains Interpro domain IPR005123 Oxoglutarate and iron-dependent oxygenase	-1.28734	0.000315178
Solyc02g071560	Subtilisin-like protease ; contains Interpro domain IPR015500 Peptidase S8, subtilisin-related	-2.52726	0.029287
Solyc02g071580	Subtilisin-like protease ; contains Interpro domain IPR015500 Peptidase S8, subtilisin-related	-1.43157	6.37e-05
Solyc02g071780	Necrotic spotted lesions 1 ; contains Interpro domain IPR001862 Membrane attack complex component/perforin/complement C9	-1.27396	8.91e-07
Solyc02g071820	Receptor like kinase, RLK	-1.30403	0.00493409
Solyc02g072080	U-box domain-containing protein 17 ; contains Interpro domain IPR011989 Armadillo-like helical	-1.78463	0.000719715
Solyc02g072210	Unknown Protein	-1.5479	0.00092561
Solyc02g072220	Unknown Protein	-4.10848	0.000208742
Solyc02g077050	Cathepsin B-like cysteine proteinase ; contains Interpro domain IPR013128 Peptidase C1A, papain	-2.50415	0.00855646
Solyc02g077060	RPW8.2 ; contains Interpro domain IPR008808 Mildew-resistance, broad-spectrum	-3.40259	7.85e-06
Solyc02g077430	Lipase-like ; contains Interpro domain IPR002921 Lipase, class 3	-2.00798	0.000344724
Solyc02g078290	Myosin-like protein	-3.16724	0.000330335
Solyc02g078340	Heat stress transcription factor ; contains Interpro domain IPR000232 Heat shock factor -type, DNA-binding	-3.08242	0.00691581
Solyc02g078620	Dof zinc finger protein 6 ; contains Interpro domain IPR003851 Zinc finger, Dof-type	-2.77057	0.00406488
Solyc02g078750	Receptor protein kinase ; contains Interpro domain IPR002290 Serine/threonine protein kinase	-1.07198	6.76e-12
Solyc02g078810	Bromodomain protein ; contains Interpro domain IPR001487 Bromodomain	-1.00411	0.00529095
Solyc02g078890	Unknown Protein	-1.92307	0.0164482
Solyc02g079520	Calcium-binding EF hand family protein ; contains Interpro domain IPR011992 EF-Hand type	-2.64965	1.02e-05
Solyc02g080160	Xyloglucan endotransglucosylase/hydrolase 1 ; contains Interpro domain IPR016455 Xyloglucan endotransglucosylase/hydrolase	-1.34554	0.0158655
Solyc02g080830	F-box-like	-6.83323	0.000685949
Solyc02g081450	NHL1 ; contains Interpro domain IPR010847 Harpin-induced 1	-1.55677	0.00457822
Solyc02g081560	Unknown Protein	-1.51059	4.6e-05
Solyc02g082100	Neuralized ; contains Interpro domain IPR001841 Zinc finger, RING-type	-1.36922	9.66e-10
Solyc02g082550	Kinase family protein ; contains Interpro domain IPR002290 Serine/threonine protein kinase	-1.03491	0.00101372
Solyc02g083400	RING finger protein 38 ; contains Interpro domain IPR001841 Zinc finger, RING-type	-1.00962	0.0024951
Solyc02g083690	Senescence-associated protein 12 ; contains Interpro domain IPR009686 Senescence-associated	-2.01613	0.0489714
Solyc02g083760	Thaumatin-like protein ; contains Interpro domain IPR001938 Thaumatin, pathogenesis-related	-1.00713	4.88e-08
Solyc02g084890	Cc-nbs-lrr, resistance protein	-3.51455	0.00125158
Solyc02g084960	Genomic DNA chromosome 5 TAC clone K1F13	-1.67458	0.00673517
Solyc02g085010	Unknown Protein	-1.78775	8.09e-07
Solyc02g086300	Glutamine amidotransferase ; contains Interpro domain IPR011697 Peptidase C26	-3.62319	2.3e-22
Solyc02g086650	Glucose-6-phosphate/phosphate translocator 2 ; contains Interpro domain IPR004696 Tpt phosphate/phosphoenolpyruvate translocator	-1.42307	0.0344662
Solyc02g086740	50S ribosomal protein L12-C ; contains Interpro domain IPR015608 Ribosomal protein L12, chloroplast	-1.0462	0.000797575
Solyc02g086760	Unknown Protein	-1.73821	0.0024457
Solyc02g086970	Aldehyde dehydrogenase 1 ; contains Interpro domain IPR015590 Aldehyde dehydrogenase	-1.03754	0.00130576
Solyc02g087350	Glycosyltransferase ; contains Interpro domain IPR002495 Glycosyl transferase, family 8	-5.33712	1.7e-05
Solyc02g087450	Unknown Protein	-1.91754	0.0182423
Solyc02g087850	Glutaredoxin family protein ; contains Interpro domain IPR012335 Thioredoxin fold	-1.32777	0.000492337
Solyc02g087860	Transcription factor style2.1 ; contains Interpro domain IPR011598 Helix-loop-helix DNA-binding	-2.02233	0.0279891
Solyc02g087960	MYB transcription factor ; contains Interpro domain IPR015495 Myb transcription factor	-3.29214	1.4e-10
Solyc02g088090	Calmodulin-like protein ; contains Interpro domain IPR011992 EF-Hand type	-3.15732	1e-08
Solyc02g088100	Expansin ; contains Interpro domain IPR007112 Expansin 45, endoglucanase-like IPR007117 Pollen allergen/expansin, C-terminal	-1.39805	0.00286575
Solyc02g088230	Xenotropic and polytropic retrovirus receptor ; contains Interpro domain IPR004342 EXS, C-terminal	-1.14873	0.00375595
Solyc02g088240	Xenotropic and polytropic retrovirus receptor ; contains Interpro domain IPR004342 EXS, C-terminal	-2.34834	1.37e-07
Solyc02g088380	Blue copper protein ; contains Interpro domain IPR008972 Cupredoxin	-2.31607	0.00252886
Solyc02g088630	Glycosyltransferase ; contains Interpro domain IPR002495 Glycosyl transferase, family 8	-1.69735	0.0092038
Solyc02g088690	UDP-glucose 6-dehydrogenase ; contains Interpro domain IPR001732 UDP-glucose/GDP-mannose dehydrogenase, N-terminal	-1.29317	2.76e-05
Solyc02g088740	Genomic DNA chromosome 5 TAC clone K3	-1.7434	0.00970451
Solyc02g089470	Unknown Protein	-1.42481	0.00449432
Solyc02g089630	Proline dehydrogenase ; contains Interpro domain IPR015659 Proline oxidase	-1.23127	0.00259904
Solyc02g089640	Cellulose synthase-like C1-2 glycosyltransferase family 2 protein	-3.14278	0.000508313
Solyc02g089900	Receptor-like kinase ; contains Interpro domain IPR002290 Serine/threonine protein kinase	-2.54793	2.53e-06
Solyc02g089990	TMV response-related protein	-3.11194	4.09e-05
Solyc02g090360	Laccase-22 ; contains Interpro domain IPR001117 Multicopper oxidase, type 1	-3.29042	0.00179725
Solyc02g090380	Nbs-lrr, resistance protein	-1.54086	0.00160525
Solyc02g090800	Ethylene responsive transcription factor 2a ; contains Interpro domain IPR001471 Pathogenesis-related transcriptional factor and ERF, DNA-binding	-7.34588	2.43e-05
Solyc02g090870	Unknown Protein	-1.33025	0.0194642
Solyc02g090970	Serine/threonine-protein kinase 24 ; contains Interpro domain IPR002290 Serine/threonine protein kinase	-2.04188	0.00599575
Solyc02g091140	S-adenosyl-L-methionine carboxyl methyltransferase family protein ; contains Interpro domain IPR005299 SAM dependent carboxyl methyltransferase	-1.48621	0.00706237
Solyc02g091180	cDNA clone J100026I16 full insert sequence	-7.0532	9.87e-05
Solyc02g091250	Predicted by genscan and genefinder	-1.60835	2.9e-07
Solyc02g091500	Calmodulin ; contains Interpro domain IPR011992 EF-Hand type	-3.29847	6.8e-09
Solyc02g091670	Octicosapeptide/Phox/Bem1p domain-containing protein ; contains Interpro domain IPR000270 Octicosapeptide/Phox/Bem1p	-1.28401	4.78e-07
Solyc02g091830	Hexokinase ; contains Interpro domain IPR001312 Hexokinase	-1.44868	0.0386281
Solyc02g091920	Xyloglucan endotransglucosylase/hydrolase 2 ; contains Interpro domain IPR016455 Xyloglucan endotransglucosylase/hydrolase	-1.87751	0.0195453
Solyc02g092000	Unknown Protein	-1.33486	0.00570701
Solyc02g092450	Calcium-transporting ATPase 1 ; contains Interpro domain IPR006408 ATPase, P-type, calcium-transporting, PMCA-type	-1.64501	0.00582844
Solyc02g092490	Acetyltransferase-like protein ; contains Interpro domain IPR000182 GCN5-related N-acetyltransferase	-1.24313	0.0225181
Solyc02g092790	Arabinogalactan	-2.24499	1.52e-11
Solyc02g092930	MYB transcription factor ; contains Interpro domain IPR015495 Myb transcription factor	-1.51221	0.000581614
Solyc02g092980	Cyclin D-like protein ; contains Interpro domain IPR006671 Cyclin, N-terminal	-1.17572	2.27e-05
Solyc02g092990	SCF E3 ubiquitin ligase complex F-box protein grrA ; contains Interpro domain IPR001810 Cyclin-like F-box	-1.1908	0.00372174
Solyc02g093430	Glycosyl transferase family 17 protein ; contains Interpro domain IPR006813 Glycosyl transferase, family 17	-1.7208	0.000296762
Solyc02g093600	class I heat shock protein ; contains Interpro domain IPR008978 HSP20-like chaperone	-1.12693	0.000473099
Solyc02g094000	Calmodulin-like protein ; contains Interpro domain IPR011992 EF-Hand type	-4.1594	0.00446128
Solyc02g094030	Unknown Protein	-1.16686	1.97e-05
Solyc03g007180	Unknown Protein	-1.01701	8.44e-06
Solyc03g007870	Heavy metal-associated domain containing protein expressed ; contains Interpro domain IPR006121 Heavy metal transport/detoxification protein	-1.35026	2.74e-05
Solyc03g007890	Heat shock protein 90 ; contains Interpro domain IPR003594 ATP-binding region, ATPase-like IPR001404 Heat shock protein Hsp90	-1.38843	0.000223681
Solyc03g025170	Aquaporin Z transmembrane water channel ; contains Interpro domain IPR000425 Major intrinsic protein	-1.00148	0.00059112
Solyc03g025750	Alpha-galactosidase ; contains Interpro domain IPR013785 Aldolase-type TIM barrel	-2.55291	0.0141151
Solyc03g026120	GRAS family transcription factor ; contains Interpro domain IPR005202 GRAS transcription factor	-6.76017	0.000195165
Solyc03g026210	Actin depolymerizing factor 10 ; contains Interpro domain IPR002108 Actin-binding, cofilin/tropomyosin type	-1.54514	0.000181788
Solyc03g026220	Dehydration-responsive family protein ; contains Interpro domain IPR004159 Protein of unknown function DUF248, methyltransferase putative	-1.14511	0.0363973
Solyc03g026270	Dihydrodipicolinate reductase family protein ; contains Interpro domain IPR011770 Dihydrodipicolinate reductase, bacterial and plant	-5.53003	1.73e-13
Solyc03g026280	BCL-2 binding anthanogene-1 ; contains Interpro domain IPR003103 Apoptosis regulator Bcl-2 protein, BAG	-7.50737	9.5e-07
Solyc03g124110	Ethylene-responsive transcription factor 4 ; contains Interpro domain IPR001471 Pathogenesis-related transcriptional factor and ERF, DNA-binding	-5.89597	0.0227254
Solyc03g031420	CRT binding factor 2 ; contains Interpro domain IPR001471 Pathogenesis-related transcriptional factor and ERF, DNA-binding	-1.70551	0.00209538
Solyc03g043700	Molybdenum cofactor sulfurase ; contains Interpro domain IPR015424 Pyridoxal phosphate-dependent transferase, major region	-1.91037	2.67e-06
Solyc03g044480	Armadillo/beta-catenin repeat family protein ; contains Interpro domain IPR011989 Armadillo-like helical	-1.35515	0.0050904
Solyc03g044910	Unknown Protein ; contains Interpro domain IPR015456 Cyclin-dependent kinase inhibitor p27	-1.22973	0.00598421
Solyc03g071570	GNS1/SUR4 membrane family protein ; contains Interpro domain IPR002076 GNS1/SUR4 membrane protein	-1.07865	0.000856516
Solyc03g059260	Carboxyl-terminal-processing protease ; contains Interpro domain IPR004447 Peptidase S41A, C-terminal protease	-1.48287	0.00299638
Solyc03g013340	Pectate lyase-like protein ; contains Interpro domain IPR002022 Pectate lyase/Amb allergen	-1.028	0.000473099
Solyc03g078360	Receptor-like protein kinase ; contains Interpro domain IPR002290 Serine/threonine protein kinase	-1.65118	0.0436404
Solyc03g078640	Unknown Protein	-1.55141	8.97e-06
Solyc03g078720	Glucosyltransferase-2 ; contains Interpro domain IPR002213 UDP-glucuronosyl/UDP-glucosyltransferase	-1.85526	0.0176255
Solyc03g078770	UDP-glucuronosyltransferase ; contains Interpro domain IPR002213 UDP-glucuronosyl/UDP-glucosyltransferase	-1.80022	0.0335282
Solyc03g081330	Avr9/Cf-9 rapidly elicited protein 65	-2.10049	4.78e-12
Solyc03g082370	Avr9/Cf-9 rapidly elicited protein 65	-2.47386	1.3e-09
Solyc03g082420	Heat shock protein ; contains Interpro domain IPR002068 Heat shock protein Hsp20	-1.63589	0.0010492
Solyc03g082530	Auxin-responsive family protein ; contains Interpro domain IPR003676 Auxin responsive SAUR protein	-3.05288	0.000291057
Solyc03g082660	Major facilitator superfamily domain containing protein 5 ; contains Interpro domain IPR008509 Protein of unknown function DUF791	-1.27318	0.00439435
Solyc03g083120	Unknown Protein	-2.04607	0.0235167
Solyc03g083470	Receptor like kinase, RLK	-2.86939	1.05e-09
Solyc03g083480	Receptor-like kinase	-3.87405	0.00469897
Solyc03g093080	Xyloglucan endotransglucosylase/hydrolase 9 ; contains Interpro domain IPR016455 Xyloglucan endotransglucosylase/hydrolase	-4.60874	3.65e-17
Solyc03g093110	Xyloglucan endotransglucosylase/hydrolase 9 ; contains Interpro domain IPR016455 Xyloglucan endotransglucosylase/hydrolase	-5.11742	5.29e-06
Solyc03g093120	Xyloglucan endotransglucosylase/hydrolase 9 ; contains Interpro domain IPR016455 Xyloglucan endotransglucosylase/hydrolase	-4.57919	1.3e-13
Solyc03g093130	Xyloglucan endotransglucosylase/hydrolase 9 ; contains Interpro domain IPR016455 Xyloglucan endotransglucosylase/hydrolase IPR008263 Glycoside hydrolase, family 16, active site	-4.29818	5.37e-10
Solyc03g093540	Ethylene responsive transcription factor 1a ; contains Interpro domain IPR001471 Pathogenesis-related transcriptional factor and ERF, DNA-binding	-5.49014	1.23e-31
Solyc03g093550	Ethylene responsive transcription factor 1a ; contains Interpro domain IPR001471 Pathogenesis-related transcriptional factor and ERF, DNA-binding	-4.76927	2.81e-31
Solyc03g093560	Ethylene-responsive transcription factor 2 ; contains Interpro domain IPR001471 Pathogenesis-related transcriptional factor and ERF, DNA-binding	-4.89972	9.19e-27
Solyc03g093610	Ethylene responsive transcription factor 1b ; contains Interpro domain IPR001471 Pathogenesis-related transcriptional factor and ERF, DNA-binding	-1.62681	0.00216079
Solyc03g094160	Metacaspase ; contains Interpro domain IPR011600 Peptidase C14, caspase catalytic	-2.08775	1.66e-08
Solyc03g095770	WRKY transcription factor 6 ; contains Interpro domain IPR003657 DNA-binding WRKY	-2.69431	1.47e-05
Solyc03g095980	Transcription factor bHLH51 ; contains Interpro domain IPR001092 Basic helix-loop-helix dimerisation region bHLH	-1.24207	0.00121139
Solyc03g097050	Cellulose synthase-like protein ; contains Interpro domain IPR005150 Cellulose synthase	-4.27469	2.61e-20
Solyc03g097100	Calmodulin ; contains Interpro domain IPR003299 Flagellar calcium-binding protein	-1.4905	0.000358794
Solyc03g097320	RNA polymerase sigma-70 factor ; contains Interpro domain IPR013325 RNA polymerase sigma factor, region 2	-1.11252	0.00802545
Solyc03g097440	11-beta-hydroxysteroid dehydrogenase-like ; contains Interpro domain IPR002347 Glucose/ribitol dehydrogenase	-2.38101	0.0143612
Solyc03g097580	MtN3-like protein ; contains Interpro domain IPR018179 RAG1-activating protein 1 homologue	-1.80828	0.0444886
Solyc03g097760	Sterile alpha motif domain-containing protein	-1.06737	0.0377154
Solyc03g097920	Mitogen-activated protein kinase kinase ; contains Interpro domain IPR002290 Serine/threonine protein kinase	-1.16784	6.08e-07
Solyc03g098020	Hydrolase alpha/beta fold family protein ; contains Interpro domain IPR000073 Alpha/beta hydrolase fold-1	-1.03218	0.0167372
Solyc03g098660	FIP1 ; contains Interpro domain IPR004182 GRAM	-3.20654	1.67e-08
Solyc03g019790	AtIII18x5-like protein	-1.00653	0.00132348
Solyc03g111100	Quinolinate synthase A ; contains Interpro domain IPR003808 Fe-S metabolism associated SufE	-1.17289	0.00749279
Solyc03g112060	Ring H2 finger protein ; contains Interpro domain IPR018957 Zinc finger, C3HC4 RING-type	-1.01198	0.00470008
Solyc03g112340	Two-component response regulator ARR3 ; contains Interpro domain IPR001789 Signal transduction response regulator, receiver region	-1.14473	0.00484154
Solyc03g113720	Calmodulin-binding protein ; contains Interpro domain IPR012416 Calmodulin binding protein-like	-1.35478	0.0411816
Solyc03g113980	LAG1 longevity assurance homolog 2 ; contains Interpro domain IPR006634 TRAM, LAG1 and CLN8 homology	-3.03158	5.59e-16
Solyc03g114600	Glucosyltransferase ; contains Interpro domain IPR002213 UDP-glucuronosyl/UDP-glucosyltransferase	-1.39989	0.00821867
Solyc03g114710	Transcription factor BIM2 ; contains Interpro domain IPR011598 Helix-loop-helix DNA-binding	-1.0234	0.00471771
Solyc03g114720	Exocyst complex component 7 ; contains Interpro domain IPR004140 Exo70 exocyst complex subunit	-1.38755	0.00493226
Solyc03g115070	Dimethylaniline monooxygenase-like protein ; contains Interpro domain IPR000960 Flavin-containing monooxygenase FMO	-1.22168	0.000548587
Solyc03g115560	Fucosyltransferase 7 ; contains Interpro domain IPR004938 Xyloglucan fucosyltransferase	-1.6662	1.4e-05
Solyc03g115830	Unknown Protein	-1.77573	0.011043
Solyc03g115950	Transcription factor ; contains Interpro domain IPR011598 Helix-loop-helix DNA-binding	-2.0728	0.00579609
Solyc03g116340	Unknown Protein	-1.1029	0.00470124
Solyc03g117210	F-box family protein ; contains Interpro domain IPR001810 Cyclin-like F-box	-1.23528	0.00444229
Solyc03g117270	Unknown Protein	-1.94161	0.00763989
Solyc03g117280	Receptor protein kinase-like ; contains Interpro domain IPR002290 Serine/threonine protein kinase	-1.02921	0.00121703
Solyc03g117550	Respiratory burst oxidase-like protein ; contains Interpro domain IPR013121 Ferric reductase, NAD binding	-1.30796	0.0190599
Solyc03g117980	Rubredoxin-like protein ; contains Interpro domain IPR004039 Rubredoxin-type Fe 4 protein	-2.03782	5.07e-13
Solyc03g118130	Unknown Protein	-1.27385	4.77e-07
Solyc03g118450	Diphosphoinositol polyphosphate phosphohydrolase 1 ; contains Interpro domain IPR000086 NUDIX hydrolase domain	-1.60431	7.24e-06
Solyc03g118470	Calmodulin ; contains Interpro domain IPR003299 Flagellar calcium-binding protein	-3.26994	9.64e-09
Solyc03g118810	Calmodulin-binding protein ; contains Interpro domain IPR012416 Calmodulin binding protein-like	-2.45491	3.26e-07
Solyc03g119250	S-receptor kinase-like protein 1 ; contains Interpro domain IPR002290 Serine/threonine protein kinase	-4.16422	6.68e-05
Solyc03g119340	Phototropic-responsive NPH3 family protein ; contains Interpro domain IPR004249 NPH3	-1.3728	0.00434962
Solyc03g119960	GATA transcription factor 9 ; contains Interpro domain IPR016679 Transcription factor, GATA, plant	-1.25767	0.0159247
Solyc03g120890	Malic enzyme ; contains Interpro domain IPR012302 Malic enzyme, NAD-binding	-1.05291	0.000428299
Solyc03g120990	Charged multivesicular body protein 1b ; contains Interpro domain IPR005024 Snf7	-2.2245	1.04e-06
Solyc03g121360	Dof zinc finger protein 4 ; contains Interpro domain IPR003851 Zinc finger, Dof-type	-1.86966	1.25e-05
Solyc03g121400	Harpin-induced protein-like ; contains Interpro domain IPR010847 Harpin-induced 1	-1.89083	0.000265458
Solyc03g121620	Pre-mRNA-splicing factor cwc22 ; contains Interpro domain IPR003890 MIF4G-like, type 3	-3.19491	4.96e-14
Solyc03g122110	Jasmonate ZIM domain 2 ; contains Interpro domain IPR010399 Tify	-1.14893	0.0158655
Solyc03g122190	Hydrolase ; contains Interpro domain IPR000073 Alpha/beta hydrolase fold-1	-1.63782	0.02073
Solyc03g123390	GRAS family transcription factor ; contains Interpro domain IPR005202 GRAS transcription factor	-1.3861	0.0480592
Solyc03g123400	Chaperone protein dnaJ ; contains Interpro domain IPR015609 Molecular chaperone, heat shock protein, Hsp40, DnaJ	-1.66289	0.0308753
Solyc03g123560	Pectinesterase ; contains Interpro domain IPR000070 Pectinesterase, catalytic	-1.10455	1.14e-05
Solyc03g123620	CRT binding factor 2 ; contains Interpro domain IPR001471 Pathogenesis-related transcriptional factor and ERF, DNA-binding	-2.67671	0.0400351
Solyc04g005040	Matrix metalloproteinase ; contains Interpro domain IPR001818 Peptidase M10A and M12B, matrixin and adamalysin	-3.8301	0.000256118
Solyc04g005050	Matrix metalloproteinase ; contains Interpro domain IPR001818 Peptidase M10A and M12B, matrixin and adamalysin	-2.87929	1.05e-09
Solyc04g005480	Unknown Protein	-2.88153	1.86e-10
Solyc04g006970	Phosphoenolpyruvate carboxylase ; contains Interpro domain IPR015813 Pyruvate/Phosphoenolpyruvate kinase, catalytic core	-1.50806	2.76e-06
Solyc04g007130	Genomic DNA chromosome 3 P1 clone MPE11	-1.57397	1.52e-11
Solyc04g007250	Unknown Protein	-1.38475	0.0218873
Solyc04g007320	Tir-nbs-lrr, resistance protein	-1.79613	0.0191161
Solyc04g007390	Serine/threonine protein kinase family protein ; contains Interpro domain IPR002290 Serine/threonine protein kinase	-1.28532	0.0398007
Solyc04g007500	RING finger protein ; contains Interpro domain IPR018957 Zinc finger, C3HC4 RING-type	-1.31504	0.0108826
Solyc04g007580	cDNA clone J100026I16 full insert sequence	-2.97366	4.45e-10
Solyc04g007620	Predicted by genscan and genefinder	-4.25585	2.68e-06
Solyc04g007770	Major latex-like protein ; contains Interpro domain IPR000916 Bet v I allergen	-1.35536	0.0102406
Solyc04g007880	Serine/threonine-protein kinase receptor ; contains Interpro domain IPR002290 Serine/threonine protein kinase	-1.7983	0.000161629
Solyc04g007890	High mobility group protein ; contains Interpro domain IPR005818 Histone H1/H5	-1.19261	2.9e-07
Solyc04g007900	Cell number regulator 2 ; contains Interpro domain IPR006461 Protein of unknown function Cys-rich	-1.04525	4.4e-05
Solyc04g011440	heat shock protein ; contains Interpro domain IPR013126 Heat shock protein 70	-1.24274	3.39e-05
Solyc04g015360	GATA transcription factor 9 ; contains Interpro domain IPR000679 Zinc finger, GATA-type	-3.4574	0.00418555
Solyc04g015620	Os01g0611000 protein ; contains Interpro domain IPR006946 Protein of unknown function DUF642	-1.18729	0.016678
Solyc04g016200	UDP-glucosyltransferase HvUGT5876 ; contains Interpro domain IPR002213 UDP-glucuronosyl/UDP-glucosyltransferase	-2.24764	0.0120252
Solyc04g016220	UDP-glucose glucosyltransferase ; contains Interpro domain IPR002213 UDP-glucuronosyl/UDP-glucosyltransferase	-1.19758	0.00704913
Solyc04g016490	Icc family phosphohydrolase ; contains Interpro domain IPR011230 Phosphoesterase At2g46880	-1.35535	0.00345832
Solyc04g017670	F-box family protein	-2.20108	0.0193152
Solyc04g018110	Calmodulin-like protein 1 ; contains Interpro domain IPR011992 EF-Hand type	-1.58084	0.000222781
Solyc04g049920	RNA binding protein-like ; contains Interpro domain IPR000504 RNA recognition motif, RNP-1	-1.45645	0.0125707
Solyc04g051510	Receptor like kinase, RLK	-1.22954	0.00564371
Solyc04g051820	Os03g0169900 protein	-1.09978	1.2e-05
Solyc04g054690	Laccase 1a ; contains Interpro domain IPR017760 L-ascorbate oxidase, plants	-2.50577	0.00176869
Solyc04g055170	Annexin 2 ; contains Interpro domain IPR009118 Annexin, type plant	-3.86289	9.18e-48
Solyc04g055250	Unknown Protein	-2.49062	5.76e-06
Solyc04g056380	Genomic DNA chromosome 5 P1 clone MQK4 ; contains Interpro domain IPR009617 Adipose-regulatory protein, Seipin	-2.182	0.0465572
Solyc04g064580	Unknown Protein	-1.57519	0.0147736
Solyc04g064590	Protein kinase ; contains Interpro domain IPR015748 Mitogen activated protein kinase kinase kinase 3	-1.34316	0.0126912
Solyc04g064620	RAG1-activating protein 1 homolog ; contains Interpro domain IPR018179 RAG1-activating protein 1 homologue	-1.35472	1.26e-06
Solyc04g064720	Maltose excess protein 1-like, chloroplastic	-1.06656	0.00421789
Solyc04g071030	U-box domain-containing protein ; contains Interpro domain IPR003613 U box domain	-2.97089	2.85e-10
Solyc04g071480	Exocyst subunit Exo70-interacting protein Roh1 ; contains Interpro domain IPR008511 Protein of unknown function DUF793	-4.20835	3.12e-20
Solyc04g072920	Trehalose-6-phosphate phosphatase ; contains Interpro domain IPR003337 Trehalose-phosphatase	-2.20303	0.00247914
Solyc04g074270	Phosphatase 1 regulatory subunit 7 ; contains Interpro domain IPR001611 Leucine-rich repeat	-1.41389	0.0021181
Solyc04g074290	Dehydration-responsive protein-like ; contains Interpro domain IPR004159 Protein of unknown function DUF248, methyltransferase putative	-1.18037	2.83e-07
Solyc04g074310	RNA-binding protein 68390-68829 ; contains Interpro domain IPR000504 RNA recognition motif, RNP-1	-1.10753	0.00429093
Solyc04g074410	Os06g0220000 protein ; contains Interpro domain IPR006766 Phosphate-induced protein 1 conserved region	-3.20023	4.87e-09
Solyc04g074420	Phi-1 protein ; contains Interpro domain IPR006766 Phosphate-induced protein 1 conserved region	-1.64291	0.000473099
Solyc04g074430	Phi-1 protein ; contains Interpro domain IPR006766 Phosphate-induced protein 1 conserved region	-1.88829	1.45e-05
Solyc04g074440	Os06g0220000 protein ; contains Interpro domain IPR006766 Phosphate-induced protein 1 conserved region	-5.52861	6.02e-24
Solyc04g074450	Phi-1 protein ; contains Interpro domain IPR006766 Phosphate-induced protein 1 conserved region	-5.15384	9.64e-09
Solyc04g074830	At4g40080-like protein ; contains Interpro domain IPR013809 Epsin-like, N-terminal	-3.40721	1.11e-20
Solyc04g076730	Unknown Protein	-3.52384	0.0098101
Solyc04g077440	Squalene monooxygenase ; contains Interpro domain IPR013698 Squalene epoxidase	-1.04602	1.1e-06
Solyc04g077470	Cellulose synthase-like C1-2 glycosyltransferase family 2 protein ; contains Interpro domain IPR001173 Glycosyl transferase, family 2	-2.26662	4.52e-08
Solyc04g077620	Unknown Protein	-1.96856	2.23e-10
Solyc04g077980	Zinc-finger protein ; contains Interpro domain IPR007087 Zinc finger, C2H2-type	-3.09376	1.13e-09
Solyc04g078550	WRKY transcription factor 2 ; contains Interpro domain IPR003657 DNA-binding WRKY	-1.45809	6.6e-06
Solyc04g078670	NAC domain transcription factor ; contains Interpro domain IPR003441 No apical meristem protein	-1.08296	0.0149403
Solyc04g079360	MYB transcription factor ; contains Interpro domain IPR015495 Myb transcription factor	-1.69703	0.00020736
Solyc04g079400	Protein serine/threonine kinase ; contains Interpro domain IPR002290 Serine/threonine protein kinase	-1.30626	0.00389952
Solyc04g079470	Serpin ; contains Interpro domain IPR015554 Protease inhibitor I4, serpin, plant	-1.32813	0.00803919
Solyc04g079710	Receptor-like kinase ; contains Interpro domain IPR002290 Serine/threonine protein kinase	-1.09152	0.0130769
Solyc04g081290	Lysine decarboxylase-like protein ; contains Interpro domain IPR005269 Conserved hypothetical protein CHP00730	-1.17472	7.95e-05
Solyc04g081300	Endoglucanase 1 ; contains Interpro domain IPR001701 Glycoside hydrolase, family 9	-1.72069	4.91e-08
Solyc04g081530	Chaperone protein dnaJ 11 ; contains Interpro domain IPR001623 Heat shock protein DnaJ, N-terminal	-1.14804	7.84e-05
Solyc04g081840	Unknown Protein ; contains Interpro domain IPR007749 Protein of unknown function DUF677	-5.60636	3.74e-06
Solyc04g081890	Ring H2 finger protein ; contains Interpro domain IPR018957 Zinc finger, C3HC4 RING-type	-1.70832	0.0014928
Solyc04g082040	Predicted mechanosensitive ion channel ; contains Interpro domain IPR016688 Membrane protein, At2g17000, predicted	-1.01625	0.00035731
Solyc04g082220	Histidine amino acid transporter ; contains Interpro domain IPR013057 Amino acid transporter, transmembrane	-1.20491	0.0196143
Solyc04g082530	Bromodomain-containing protein ; contains Interpro domain IPR001487 Bromodomain	-1.44686	5.56e-06
Solyc04g082960	TMV response-related protein	-3.36876	1.95e-08
Solyc05g005070	RLK, Receptor like protein, putative resistance protein with an antifungal domain	-1.0888	0.0429591
Solyc05g005260	Unknown Protein ; contains Interpro domain IPR012442 Protein of unknown function DUF1645	-2.11522	5.71e-12
Solyc05g005550	BURP domain-containing protein ; contains Interpro domain IPR004873 BURP	-1.97572	0.000354504
Solyc05g005560	BURP domain-containing protein ; contains Interpro domain IPR004873 BURP	-1.24677	0.0380406
Solyc05g005720	Potassium transporter family protein ; contains Interpro domain IPR003855 K+ potassium transporter	-1.35479	1.13e-06
Solyc05g006390	Unknown Protein	-3.51531	1.46e-15
Solyc05g007140	Receptor-like protein kinase At3g21340 ; contains Interpro domain IPR002290 Serine/threonine protein kinase	-1.30389	0.0019997
Solyc05g008310	Serine/threonine kinase receptor ; contains Interpro domain IPR002290 Serine/threonine protein kinase	-1.06654	0.0395214
Solyc05g008370	Ribose-5-phosphate isomerase ; contains Interpro domain IPR004788 Ribose 5-phosphate isomerase	-1.11843	0.000964005
Solyc05g009060	Unknown Protein	-1.06278	0.00849003
Solyc05g009550	IST1 homolog ; contains Interpro domain IPR005061 Protein of unknown function DUF292, eukaryotic	-2.82394	1.46e-15
Solyc05g009650	Unknown Protein	-2.29909	9.89e-05
Solyc05g009820	Glycosyltransferase family GT8 protein ; contains Interpro domain IPR002495 Glycosyl transferase, family 8	-2.10404	4.99e-07
Solyc05g010650	U-box domain-containing protein ; contains Interpro domain IPR011989 Armadillo-like helical	-1.98375	0.0211174
Solyc05g012810	Unknown Protein	-3.81817	9.53e-05
Solyc05g012910	Cc-nbs-lrr, resistance protein with an R1 specific domain	-4.26148	0.00345604
Solyc05g013410	Sel1 domain protein repeat-containing protein ; contains Interpro domain IPR011990 Tetratricopeptide-like helical	-1.66823	0.00298222
Solyc05g013580	Glycosyl transferase family 17 protein ; contains Interpro domain IPR006813 Glycosyl transferase, family 17	-1.27026	0.00155245
Solyc05g014280	Heat shock protein ; contains Interpro domain IPR002068 Heat shock protein Hsp20	-2.53435	1.42e-14
Solyc05g014510	Ankyrin repeat domain-containing protein 44 ; contains Interpro domain IPR002110 Ankyrin	-1.41939	2.75e-10
Solyc05g016310	Aspartic proteinase nepenthesin I ; contains Interpro domain IPR001461 Peptidase A1	-2.03908	1.04e-05
Solyc05g017970	Unknown Protein	-1.86516	0.0169469
Solyc05g041910	Membrane protein ; contains Interpro domain IPR017214 Uncharacterised conserved protein UCP037471	-1.28907	0.00105064
Solyc05g047600	CBL-interacting protein kinase 12 ; contains Interpro domain IPR002290 Serine/threonine protein kinase	-2.11823	7.76e-07
Solyc05g050770	Serine carboxypeptidase 1 ; contains Interpro domain IPR001563 Peptidase S10, serine carboxypeptidase	-1.34864	0.00807944
Solyc05g050810	Chaperone dnaJ 3 ; contains Interpro domain IPR003095 Heat shock protein DnaJ	-1.15452	0.0438246
Solyc05g051400	Mitochondrial 2-oxoglutarate/malate carrier protein ; contains Interpro domain IPR001993 Mitochondrial substrate carrier	-2.59743	1.88e-07
Solyc05g051960	Transporter-like protein ; contains Interpro domain IPR016196 Major facilitator superfamily, general substrate transporter	-3.82833	0.0466717
Solyc05g052040	Ethylene responsive transcription factor 1a ; contains Interpro domain IPR001471 Pathogenesis-related transcriptional factor and ERF, DNA-binding	-2.12669	0.000147263
Solyc05g052520	Protein phosphatase 2C ; contains Interpro domain IPR015655 Protein phosphatase 2C	-3.79104	3.78e-05
Solyc05g052550	Zinc finger CCCH domain-containing protein 29	-3.94135	1.9e-13
Solyc05g052560	Unknown Protein	-4.11715	2.16e-16
Solyc05g052570	Zinc finger CCCH domain-containing protein 66 ; contains Interpro domain IPR002110 Ankyrin	-4.1603	7.77e-16
Solyc05g052750	Hydrolase alpha/beta fold family protein	-1.5379	4.22e-06
Solyc05g053290	Protein phosphatase-2C ; contains Interpro domain IPR015655 Protein phosphatase 2C	-1.00568	0.00584531
Solyc05g053500	GATA transcription factor 1 ; contains Interpro domain IPR000679 Zinc finger, GATA-type	-1.72412	0.000273773
Solyc05g054170	Scarecrow-like 1 transcription factor ; contains Interpro domain IPR005202 GRAS transcription factor	-1.30117	1.12e-17
Solyc05g055080	Unknown Protein	-3.22506	0.0102916
Solyc05g055220	Plant-specific domain TIGR01568 family protein ; contains Interpro domain IPR006458 Protein of unknown function DUF623, plant	-2.36753	0.0488378
Solyc05g055990	Aquaporin 2 ; contains Interpro domain IPR012269 Aquaporin	-1.76658	0.00389269
Solyc05g056080	Unknown Protein	-1.32091	0.0249396
Solyc05g056120	GATA transcription factor 1 ; contains Interpro domain IPR016679 Transcription factor, GATA, plant	-2.2843	2.06e-07
Solyc06g005170	Mitogen-activated protein kinase 3 ; contains Interpro domain IPR002290 Serine/threonine protein kinase	-3.37683	0.00434245
Solyc06g005390	Histone H2B ; contains Interpro domain IPR000558 Histone H2B	-1.42112	0.0408932
Solyc06g005650	RING finger protein 126	-3.06077	7.11e-21
Solyc06g005770	Non-specific lipid-transfer protein ; contains Interpro domain IPR013770 Plant lipid transfer protein and hydrophobic protein, helical	-5.41235	0.00495224
Solyc06g007140	Omega-3 fatty acid desaturase ; contains Interpro domain IPR005804 Fatty acid desaturase, type 1	-2.01823	0.0422859
Solyc06g007190	Integrin-linked kinase-associated serine/threonine phosphatase 2C ; contains Interpro domain IPR015655 Protein phosphatase 2C	-4.81119	2.48e-05
Solyc06g008890	S-receptor kinase -like protein ; contains Interpro domain IPR002290 Serine/threonine protein kinase	-1.91801	0.000333846
Solyc06g009110	Nucellin-like aspartic protease ; contains Interpro domain IPR001461 Peptidase A1	-1.5663	8.94e-07
Solyc06g010030	MLO-like protein 3 ; contains Interpro domain IPR004326 Mlo-related protein	-1.73548	0.0133845
Solyc06g031710	Nodulin-like protein ; contains Interpro domain IPR000620 Protein of unknown function DUF6, transmembrane	-2.89973	0.000445175
Solyc06g034290	Glycerol-3-phosphate transporter ; contains Interpro domain IPR016196 Major facilitator superfamily, general substrate transporter	-1.57504	4.77e-07
Solyc06g035610	RNA binding protein ; contains Interpro domain IPR012677 Nucleotide-binding, alpha-beta plait	-1.01065	0.000507168
Solyc06g035620	Scarecrow-like 1 transcription factor ; contains Interpro domain IPR005202 GRAS transcription factor	-1.37	0.000257904
Solyc06g035930	Unknown Protein	-1.94204	0.00807944
Solyc06g036290	Heat shock protein 90 ; contains Interpro domain IPR003594 ATP-binding region, ATPase-like IPR001404 Heat shock protein Hsp90	-1.13143	0.00283311
Solyc06g048440	GJ14616 ; contains Interpro domain IPR010800 Glycine rich	-3.41538	1.11e-06
Solyc06g048700	Unknown Protein	-4.1301	2.32e-15
Solyc06g049020	Sorghum bicolor protein targeted either to mitochondria or chloroplast proteins T50848	-4.366	7.87e-37
Solyc06g050630	Prephenate dehydrogenase family protein ; contains Interpro domain IPR016040 NAD -binding domain	-2.29763	2e-15
Solyc06g050810	Os03g0816700 protein ; contains Interpro domain IPR007612 Protein of unknown function DUF567	-1.05455	0.0206203
Solyc06g051010	Peptide-N4- asparagine amidase A	-2.25403	1.07e-05
Solyc06g051540	Pto-like, Serine/threonine kinase protein, resistance protein	-1.09087	0.00297491
Solyc06g051860	Inorganic phosphate transporter 6 ; contains Interpro domain IPR016196 Major facilitator superfamily, general substrate transporter	-1.20014	0.000290885
Solyc06g053140	Senescence-associated protein DIN1 ; contains Interpro domain IPR001763 Rhodanese-like	-1.09823	0.0229688
Solyc06g053210	Ubiquitin ; contains Interpro domain IPR019956 Ubiquitin subgroup	-1.05416	0.0386695
Solyc06g053640	Ring H2 finger protein ; contains Interpro domain IPR018957 Zinc finger, C3HC4 RING-type	-2.74825	0.00947741
Solyc06g059800	Protein-P-II uridylyltransferase ; contains Interpro domain IPR002912 Amino acid-binding ACT	-1.44609	0.00502518
Solyc06g059810	F-box family protein ; contains Interpro domain IPR017451 F-box associated type 1	-1.36334	0.00555689
Solyc06g060110	Amino acid permease ; contains Interpro domain IPR013057 Amino acid transporter, transmembrane	-1.1671	2.2e-05
Solyc06g060680	Receptor-like protein kinase 5 ; contains Interpro domain IPR002290 Serine/threonine protein kinase	-1.98139	0.00105688
Solyc06g060690	Receptor-like protein kinase At5g59670 ; contains Interpro domain IPR002290 Serine/threonine protein kinase	-3.38081	0.0017504
Solyc06g060700	Unknown Protein	-1.31556	1.94e-06
Solyc06g060710	Glycogenin 2 ; contains Interpro domain IPR002495 Glycosyl transferase, family 8	-1.58193	0.0102151
Solyc06g060830	Homeobox-leucine zipper protein ; contains Interpro domain IPR006712 HD-ZIP protein, N-terminal	-1.54941	2.04e-06
Solyc06g062520	Dof zinc finger protein 4 ; contains Interpro domain IPR003851 Zinc finger, Dof-type	-1.16004	4.99e-07
Solyc06g062920	ATP binding / serine-threonine kinase ; contains Interpro domain IPR001245 Tyrosine protein kinase	-2.4744	0.00109451
Solyc06g066370	WRKY transcription factor 1 ; contains Interpro domain IPR003657 DNA-binding WRKY	-1.8769	0.000841481
Solyc06g066770	Kelch repeat-containing F-box family protein ; contains Interpro domain IPR015915 Kelch-type beta propeller	-2.5182	5.9e-07
Solyc06g068190	CUE domain containing protein	-1.10654	0.0241338
Solyc06g068460	WRKY transcription factor 1 ; contains Interpro domain IPR003657 DNA-binding WRKY	-2.55533	6.8e-08
Solyc06g069420	Universal stress protein family protein ; contains Interpro domain IPR006016 UspA	-1.78198	8.75e-17
Solyc06g069570	SNAP25 homologous protein SNAP33 ; contains Interpro domain IPR000727 Target SNARE coiled-coil region	-1.05573	0.000287075
Solyc06g071220	Unknown Protein	-1.69471	0.000420289
Solyc06g071540	mRNA clone RAFL24-05-D16	-1.47698	0.00134298
Solyc06g071810	Receptor like kinase, RLK	-2.59108	0.0413766
Solyc06g073050	NAC domain protein IPR003441 ; contains Interpro domain IPR003441 No apical meristem protein	-2.07491	1.22e-06
Solyc06g073850	Unknown Protein	-2.70722	1.19e-07
Solyc06g074030	CCR4-NOT transcription complex subunit 7 ; contains Interpro domain IPR006941 Ribonuclease CAF1	-5.7315	9.41e-11
Solyc06g074530	Prephenate dehydratase ; contains Interpro domain IPR001086 Prephenate dehydratase	-2.44422	8.88e-05
Solyc06g074550	Unknown Protein	-1.06561	0.000326205
Solyc06g074620	Os02g0448600 protein	-1.79625	2.12e-10
Solyc06g074670	Bifunctional polymyxin resistance arnA protein ; contains Interpro domain IPR001509 NAD-dependent epimerase/dehydratase	-1.85622	0.00109475
Solyc06g074680	Phospholipid diacylglycerol acyltransferase ; contains Interpro domain IPR003386 Lecithin:cholesterol acyltransferase	-1.34958	0.0015154
Solyc06g074870	Sister chromatid cohesion 1 protein 1	-2.21794	0.0411663
Solyc06g074880	Unknown Protein ; contains Interpro domain IPR006909 Rad21/Rec8 like protein, C-terminal	-2.53771	0.0472546
Solyc06g075130	Kinase-START domain protein ; contains Interpro domain IPR009769 Protein of unknown function DUF1336	-1.53169	0.0189155
Solyc06g075190	Unknown Protein	-1.08869	9.27e-06
Solyc06g075610	Exocyst complex component 7 ; contains Interpro domain IPR004140 Exo70 exocyst complex subunit	-3.12696	4.41e-07
Solyc06g075780	Cys2/His2 zinc-finger transcription factor ; contains Interpro domain IPR007087 Zinc finger, C2H2-type	-3.80399	1.19e-13
Solyc06g076040	U-box domain-containing protein ; contains Interpro domain IPR011989 Armadillo-like helical	-1.85294	7.56e-05
Solyc06g076070	Unknown Protein	-3.51033	0.00345938
Solyc06g076080	Unknown Protein	-4.23002	1.33e-06
Solyc06g076280	GRAS family transcription factor ; contains Interpro domain IPR005202 GRAS transcription factor	-1.03863	0.00396194
Solyc06g076560	class I heat shock protein ; contains Interpro domain IPR002068 Heat shock protein Hsp20	-1.15649	0.0359319
Solyc06g076570	class I heat shock protein ; contains Interpro domain IPR002068 Heat shock protein Hsp20	-1.46445	0.0142826
Solyc06g082040	Agenet domain-containing protein ; contains Interpro domain IPR008395 Agenet	-1.22848	0.00165704
Solyc06g082050	PHD finger family protein ; contains Interpro domain IPR019787 Zinc finger, PHD-finger	-1.12129	0.0357835
Solyc06g082070	Os06g0207500 protein ; contains Interpro domain IPR004253 Protein of unknown function DUF231, plant	-1.04964	0.00967337
Solyc06g082080	Integrin-linked kinase-associated serine/threonine phosphatase 2C ; contains Interpro domain IPR015655 Protein phosphatase 2C	-1.89099	0.000417072
Solyc06g082440	CBL-interacting protein kinase 16 ; contains Interpro domain IPR002290 Serine/threonine protein kinase	-1.46304	0.0010926
Solyc06g082780	Coiled-coil domain containing 109B ; contains Interpro domain IPR006769 Protein of unknown function DUF607	-1.47583	0.000667839
Solyc06g083370	Os01g0917200 protein ; contains Interpro domain IPR009003 Peptidase, trypsin-like serine and cysteine	-1.116	0.0451666
Solyc06g084430	Histone H2A ; contains Interpro domain IPR002119 Histone H2A	-2.5771	6.23e-09
Solyc07g006220	UDP-D-glucuronate 4-epimerase 1 ; contains Interpro domain IPR016040 NAD -binding domain	-1.3678	0.000362824
Solyc07g006280	Senescence-associated protein ; contains Interpro domain IPR000301 Tetraspanin, subgroup	-3.03007	7.88e-13
Solyc07g006890	Cytochrome P450	-2.33528	1.09e-18
Solyc07g007130	NHL repeat-containing protein	-2.26875	2.01e-07
Solyc07g007170	Zinc finger family protein	-1.85264	1.27e-12
Solyc07g007280	Conserved domain protein ; contains Interpro domain IPR014946 Protein of unknown function DUF1817	-1.28119	1.22e-05
Solyc07g007590	Prephenate dehydrogenase family protein ; contains Interpro domain IPR012070 Arogenate/prephenate dehydrogenase, plant	-1.76037	0.000733859
Solyc07g007950	Calmodulin-like protein ; contains Interpro domain IPR011992 EF-Hand type	-2.6163	7.41e-10
Solyc07g009380	Xyloglucan endotransglucosylase/hydrolase 2 ; contains Interpro domain IPR016455 Xyloglucan endotransglucosylase/hydrolase IPR008263 Glycoside hydrolase, family 16, active site	-1.02835	0.000401177
Solyc07g026710	Unknown Protein	-6.30424	1.47e-09
Solyc07g040710	Calmodulin-binding protein	-2.06309	0.0465572
Solyc07g040960	Os07g0175100 protein	-5.82977	2.75e-10
Solyc07g042170	Jasmonate ZIM-domain protein 3 ; contains Interpro domain IPR010399 Tify	-1.61849	0.000667246
Solyc07g043170	Glucosyltransferase ; contains Interpro domain IPR002213 UDP-glucuronosyl/UDP-glucosyltransferase	-1.20223	4.38e-05
Solyc07g043180	UDP-sugar glycosyltransferase	-2.31781	0.0446923
Solyc07g043510	Cysteine-type peptidase ; contains Interpro domain IPR003323 Ovarian tumour, otubain	-1.12439	0.000113905
Solyc07g045100	Aspartic proteinase nepenthesin I ; contains Interpro domain IPR001461 Peptidase A1	-3.10241	8.38e-09
Solyc07g047980	Es2 ; contains Interpro domain IPR019148 Nuclear protein DGCR14	-1.0335	3.17e-06
Solyc07g049610	Galactosyltransferase-like protein ; contains Interpro domain IPR004263 Exostosin-like	-1.82016	0.000885191
Solyc07g052550	Peroxidase ; contains Interpro domain IPR002016 Haem peroxidase, plant/fungal/bacterial	-3.04202	0.00719076
Solyc07g052990	Unknown Protein	-2.68921	9.93e-13
Solyc07g053050	Calmodulin ; contains Interpro domain IPR011992 EF-Hand type	-1.37518	0.000244388
Solyc07g053230	Myb-related transcription factor ; contains Interpro domain IPR015495 Myb transcription factor	-4.73164	0.00101372
Solyc07g053550	Glutaredoxin ; contains Interpro domain IPR011905 Glutaredoxin-like, plant II	-2.07794	6.97e-07
Solyc07g053740	Ethylene-responsive transcription factor 4 ; contains Interpro domain IPR001471 Pathogenesis-related transcriptional factor and ERF, DNA-binding	-1.20786	0.00120323
Solyc07g054120	LRR receptor-like serine/threonine-protein kinase, RLP	-2.0462	0.0108311
Solyc07g054750	Wound induced protein	-4.89849	0.0093493
Solyc07g054770	Wound induced protein	-1.4222	0.000635664
Solyc07g055140	Unknown Protein ; contains Interpro domain IPR007789 Protein of unknown function DUF688	-1.22944	6.21e-07
Solyc07g055630	Protein kinase/ transmembrane receptor protein serine/threonine kinase ; contains Interpro domain IPR002290 Serine/threonine protein kinase	-2.92982	0.0258459
Solyc07g055810	Receptor like kinase, RLK	-1.80068	0.0043969
Solyc07g055990	Xyloglucan endotransglucosylase/hydrolase 7 ; contains Interpro domain IPR016455 Xyloglucan endotransglucosylase/hydrolase	-2.38838	0.0101042
Solyc07g056000	Xyloglucan endotransglucosylase/hydrolase 7 ; contains Interpro domain IPR016455 Xyloglucan endotransglucosylase/hydrolase IPR008263 Glycoside hydrolase, family 16, active site	-5.64726	1.71e-05
Solyc07g056400	Ribosomal protein S6 kinase alpha-6 ; contains Interpro domain IPR002290 Serine/threonine protein kinase	-3.15146	0.00265702
Solyc07g056600	Tobacco rattle virus-induced protein variant 2 ; contains Interpro domain IPR008889 VQ	-3.7623	0.0322124
Solyc07g056700	Unknown Protein	-1.63944	0.00321574
Solyc07g063200	RING finger protein 5 ; contains Interpro domain IPR018957 Zinc finger, C3HC4 RING-type	-1.00363	1.66e-07
Solyc07g063350	COP1-Interacting ProteinI 7	-1.27928	0.00289974
Solyc07g063860	POT family domain containing protein expressed ; contains Interpro domain IPR007493 Protein of unknown function DUF538	-1.63021	5.37e-06
Solyc07g064160	Thiazole biosynthetic enzyme ; contains Interpro domain IPR002922 Thiamine biosynthesis Thi4 protein	-2.41896	1.86e-05
Solyc07g064170	Pectinesterase ; contains Interpro domain IPR018040 Pectinesterase, active site IPR000070 Pectinesterase, catalytic	-2.00867	0.000862607
Solyc07g064180	Pectinesterase ; contains Interpro domain IPR018040 Pectinesterase, active site IPR000070 Pectinesterase, catalytic	-1.78883	2.37e-06
Solyc07g064760	Unknown Protein	-1.0114	0.0300736
Solyc07g064790	Unknown Protein	-6.45129	0.0379676
Solyc07g064820	Protein serine/threonine kinase ; contains Interpro domain IPR002290 Serine/threonine protein kinase	-3.24724	2.8e-10
Solyc07g064830	1 4-alpha-glucan branching enzyme ; contains Interpro domain IPR006589 Glycosyl hydrolase, family 13, subfamily, catalytic region	-1.04563	8.01e-07
Solyc07g065070	Wax synthase isoform 3 ; contains Interpro domain IPR004299 Membrane bound O-acyl transferase, MBOAT	-2.38093	0.0335282
Solyc07g065120	Glycerophosphoryl diester phosphodiesterase family protein ; contains Interpro domain IPR017946 PLC-like phosphodiesterase, TIM beta/alpha-barrel domain	-1.28923	6.54e-06
Solyc07g065860	Receptor like kinase, RLK	-1.18313	5.04e-05
Solyc07g066560	Auxin responsive SAUR protein ; contains Interpro domain IPR003676 Auxin responsive SAUR protein	-1.05429	0.0469633
Solyc08g005050	Transcription factor ; contains Interpro domain IPR001092 Basic helix-loop-helix dimerisation region bHLH	-2.14692	3.27e-05
Solyc08g006320	WRKY transcription factor 3 ; contains Interpro domain IPR003657 DNA-binding WRKY	-1.8946	1.3e-07
Solyc08g007040	Glycine cleavage system H protein 1 ; contains Interpro domain IPR017453 Glycine cleavage H-protein, subgroup	-1.08708	0.000175761
Solyc08g007350	3&apos-5&apos exonuclease ; contains Interpro domain IPR002562 3'-5' exonuclease	-1.43803	0.0273312
Solyc08g007820	Ethylene-responsive transcription factor 10 ; contains Interpro domain IPR001471 Pathogenesis-related transcriptional factor and ERF, DNA-binding	-4.33106	0.000284271
Solyc08g008110	1-aminocyclopropane-1-carboxylate synthase ; contains Interpro domain IPR015422 Pyridoxal phosphate-dependent transferase, major region, subdomain 2	-3.23616	0.00556154
Solyc08g008280	WRKY transcription factor-30 ; contains Interpro domain IPR003657 DNA-binding WRKY	-2.76893	0.00851373
Solyc08g008370	Genomic DNA chromosome 5 P1 clone MJC20 ; contains Interpro domain IPR013089 Kelch related	-3.0628	3.01e-13
Solyc08g014570	Ankyrin repeat family protein ; contains Interpro domain IPR002110 Ankyrin	-1.98013	7.59e-06
Solyc08g016150	Avr9/Cf-9 rapidly elicited protein 180	-3.01893	8.74e-08
Solyc08g036660	AT5G28150-like protein ; contains Interpro domain IPR008586 Protein of unknown function DUF868, plant	-2.63649	0.0168482
Solyc08g041860	Protein TIFY 5A ; contains Interpro domain IPR018467 CCT domain-like	-2.93602	4.38e-15
Solyc08g028780	Unknown Protein	-2.20398	4.62e-05
Solyc08g059710	Genomic DNA chromosome 5 P1 clone MUK11	-1.92399	0.0499552
Solyc08g061930	Cytokinin oxidase/dehydrogenase ; contains Interpro domain IPR015345 Cytokinin dehydrogenase 1, FAD and cytokinin binding	-1.03654	0.0423286
Solyc08g062340	Class II small heat shock protein Le-HSP17.6 ; contains Interpro domain IPR002068 Heat shock protein Hsp20	-1.38299	0.0287807
Solyc08g062680	MIP02663p	-2.0584	0.000399238
Solyc08g062690	Unknown Protein	-2.28341	2.08e-05
Solyc08g065430	N-myc downstream regulated protein 3 ; contains Interpro domain IPR015511 Pollen specific protein SF21	-1.54162	5.75e-11
Solyc08g065610	Vacuolar processing enzyme-1b ; contains Interpro domain IPR001096 Peptidase C13, legumain	-1.01528	0.000533494
Solyc08g066320	Receptor like kinase, RLK	-3.03367	0.000276282
Solyc08g066760	Ankyrin repeat family protein ; contains Interpro domain IPR002110 Ankyrin	-2.29537	1.63e-07
Solyc08g067300	F-box family protein ; contains Interpro domain IPR001810 Cyclin-like F-box	-2.91292	2.68e-06
Solyc08g068600	Decarboxylase family protein ; contains Interpro domain IPR002129 Pyridoxal phosphate-dependent decarboxylase	-5.13224	9.68e-18
Solyc08g068610	Decarboxylase family protein ; contains Interpro domain IPR002129 Pyridoxal phosphate-dependent decarboxylase	-2.90195	0.0011355
Solyc08g068680	Decarboxylase family protein ; contains Interpro domain IPR002129 Pyridoxal phosphate-dependent decarboxylase	-2.52576	0.0111999
Solyc08g068690	N-acetyltransferase ; contains Interpro domain IPR000182 GCN5-related N-acetyltransferase	-2.11706	0.000506682
Solyc08g068700	N-acetyltransferase ; contains Interpro domain IPR000182 GCN5-related N-acetyltransferase	-1.5072	0.0209001
Solyc08g068770	N-acetyltransferase ; contains Interpro domain IPR000182 GCN5-related N-acetyltransferase	-3.21758	8.52e-09
Solyc08g076010	Myb family transcription factor ; contains Interpro domain IPR006447 Myb-like DNA-binding region, SHAQKYF class	-1.3591	1.43e-10
Solyc08g076390	Lysine-specific demethylase 5A ; contains Interpro domain IPR013129 Transcription factor jumonji	-1.51115	0.00570701
Solyc08g076520	Unknown Protein	-1.14024	0.0154168
Solyc08g076930	Transcription factor ; contains Interpro domain IPR011598 Helix-loop-helix DNA-binding	-1.5745	0.000563341
Solyc08g077020	Unknown Protein	-4.27115	1.05e-12
Solyc08g077560	ATP binding / serine-threonine kinase ; contains Interpro domain IPR002290 Serine/threonine protein kinase	-2.40246	1.22e-07
Solyc08g077630	ATP binding / serine-threonine kinase ; contains Interpro domain IPR002290 Serine/threonine protein kinase	-2.41538	0.00781039
Solyc08g077760	Unknown Protein	-2.64096	4.56e-07
Solyc08g078060	Unknown Protein	-2.20333	0.0003444
Solyc08g078090	Lipase ; contains Interpro domain IPR002921 Lipase, class 3	-1.06539	0.00320288
Solyc08g078190	Ethylene responsive transcription factor 1a ; contains Interpro domain IPR001471 Pathogenesis-related transcriptional factor and ERF, DNA-binding	-4.35231	5.1e-17
Solyc08g078700	Heat shock protein 22 ; contains Interpro domain IPR002068 Heat shock protein Hsp20	-1.39724	0.0221374
Solyc08g078760	AT5g47580/MNJ7_17	-1.62636	0.000657021
Solyc08g078850	L-lactate dehydrogenase ; contains Interpro domain IPR011304 L-lactate dehydrogenase	-1.50795	6.98e-05
Solyc08g079700	Zinc finger A20 and AN1 domain-containing stress-associated protein 7 ; contains Interpro domain IPR000058 Zinc finger, AN1-type	-2.79655	1.25e-12
Solyc08g080150	TCP family transcription factor ; contains Interpro domain IPR005333 Transcription factor, TCP	-1.43083	0.00715494
Solyc08g080540	Heat stress transcription factor ; contains Interpro domain IPR000232 Heat shock factor -type, DNA-binding	-1.48972	2.94e-05
Solyc08g081230	Potassium channel tetramerization domain-containing protein ; contains Interpro domain IPR003131 Potassium channel, voltage dependent, Kv, tetramerisation	-2.5564	1.61e-10
Solyc08g081550	1-aminocyclopropane-1-carboxylate synthase ; contains Interpro domain IPR004839 Aminotransferase, class I and II	-1.932	3.55e-07
Solyc08g082090	Avr9/Cf-9 rapidly elicited protein 194	-4.187	2.48e-06
Solyc08g082110	WRKY transcription factor-30 ; contains Interpro domain IPR003657 DNA-binding WRKY	-2.58955	0.0287108
Solyc08g082160	Unknown Protein	-2.55468	0.016844
Solyc08g083050	Unknown Protein	-4.22504	2.76e-06
Solyc09g005000	Receptor like protein kinase ; contains Interpro domain IPR001220 Legume lectin, beta chain	-1.22644	0.0262372
Solyc09g005080	LRR receptor-like serine/threonine-protein kinase, RLP	-1.81136	1.82e-10
Solyc09g007480	Unknown Protein	-1.02019	0.0224374
Solyc09g007900	Phenylalanine ammonia-lyase ; contains Interpro domain IPR005922 Phenylalanine ammonia-lyase	-1.13592	0.0055147
Solyc09g008970	Unknown Protein	-1.16769	0.0032111
Solyc09g011040	Aspartic proteinase nepenthesin I ; contains Interpro domain IPR001461 Peptidase A1	-2.2191	7.25e-05
Solyc09g011480	Rop guanine nucleotide exchange factor 1 ; contains Interpro domain IPR005512 Rop nucleotide exchanger, PRONE	-1.657	4.73e-28
Solyc09g011490	Glutathione S-transferase-like protein ; contains Interpro domain IPR004046 Glutathione S-transferase, C-terminal	-1.68069	0.00375658
Solyc09g011690	Unknown Protein	-1.87062	7.85e-06
Solyc09g011740	Phosphatidylcholine:ceramide cholinephosphotransferase 1	-1.00634	0.00297007
Solyc09g011990	Receptor like protein kinase ; contains Interpro domain IPR001220 Legume lectin, beta chain	-1.31861	0.0346305
Solyc09g014550	Major latex-like protein ; contains Interpro domain IPR000916 Bet v I allergen	-6.76292	0.00135389
Solyc09g014990	WRKY-like transcription factor ; contains Interpro domain IPR003657 DNA-binding WRKY	-2.65547	0.0271361
Solyc09g015000	class I heat shock protein ; contains Interpro domain IPR002068 Heat shock protein Hsp20	-1.24067	0.00949315
Solyc09g015010	Unknown Protein	-1.8809	0.0360262
Solyc09g015040	Os08g0119500 protein	-1.87775	8.38e-08
Solyc09g015830	Pto-like, Serine/threonine kinase protein, resistance protein	-1.45664	3.36e-07
Solyc09g015840	Receptor-like kinase	-1.62512	8.81e-11
Solyc09g018280	Calcium/calmodulin-dependent protein kinase type 1 ; contains Interpro domain IPR002290 Serine/threonine protein kinase	-1.55084	5.54e-10
Solyc09g018550	Unknown Protein	-1.35969	0.0159966
Solyc09g056180	Dehydroascorbate reductase 1 ; contains Interpro domain IPR010987 Glutathione S-transferase, C-terminal-like	-1.24742	0.0348805
Solyc09g056450	U-box domain-containing protein ; contains Interpro domain IPR011989 Armadillo-like helical	-2.91371	0.00116421
Solyc09g059470	Os01g0917200 protein ; contains Interpro domain IPR009003 Peptidase, trypsin-like serine and cysteine	-1.83789	0.000340067
Solyc09g061320	Solute carrier family 35 member F4 ; contains Interpro domain IPR000620 Protein of unknown function DUF6, transmembrane	-1.31703	0.000231272
Solyc09g065610	Transmembrane BAX inhibitor motif-containing protein 4 ; contains Interpro domain IPR006214 Uncharacterised protein family UPF0005	-1.30102	1.99e-06
Solyc09g065850	Auxin responsive protein ; contains Interpro domain IPR003311 AUX/IAA protein	-2.3203	0.0181943
Solyc09g072810	Receptor like kinase, RLK	-2.11792	0.0310918
Solyc09g072820	Cellulose synthase ; contains Interpro domain IPR005150 Cellulose synthase	-1.29395	0.0114237
Solyc09g074270	Acetyl esterase ; contains Interpro domain IPR013094 Alpha/beta hydrolase fold-3	-1.44251	0.0256692
Solyc09g074280	Ankyrin repeat-containing protein ; contains Interpro domain IPR002110 Ankyrin	-1.2449	0.000332357
Solyc09g074630	Phototropic-responsive NPH3 family protein ; contains Interpro domain IPR004249 NPH3	-1.58497	0.0100602
Solyc09g075320	Ring H2 finger protein ; contains Interpro domain IPR001841 Zinc finger, RING-type	-1.29825	0.00511956
Solyc09g075890	Pyrimidine 5&apos-nucleotidase ; contains Interpro domain IPR010237 Pyrimidine 5-nucleotidase	-1.17102	0.0422182
Solyc09g083100	CBL-interacting protein kinase 20 ; contains Interpro domain IPR002290 Serine/threonine protein kinase	-3.88382	0.0198782
Solyc09g089650	At1g04330	-1.14138	0.0420428
Solyc09g090470	Peptide transporter ; contains Interpro domain IPR000109 TGF-beta receptor, type I/II extracellular region	-1.57369	4.43e-05
Solyc09g091060	Unknown Protein	-1.85982	0.00727051
Solyc09g092480	UDP-glucosyltransferase family 1 protein ; contains Interpro domain IPR002213 UDP-glucuronosyl/UDP-glucosyltransferase	-2.77602	8.5e-05
Solyc10g006130	Flavanone 3-hydroxylase ; contains Interpro domain IPR005123 Oxoglutarate and iron-dependent oxygenase	-2.90541	4.29e-13
Solyc10g006660	Ethylene responsive transcription factor 3a ; contains Interpro domain IPR001471 Pathogenesis-related transcriptional factor and ERF, DNA-binding	-3.95504	5.07e-13
Solyc10g006700	Calcium-binding EF hand family protein ; contains Interpro domain IPR011992 EF-Hand type	-4.33492	3.75e-15
Solyc10g006740	Calcium-binding EF hand family protein ; contains Interpro domain IPR011992 EF-Hand type	-1.45356	0.0452197
Solyc10g006870	Centrin 2 ; contains Interpro domain IPR011992 EF-Hand type	-1.3258	0.0127573
Solyc10g008400	Pto-like, Serine/threonine kinase protein, resistance protein	-1.26099	1.59e-07
Solyc10g009110	RING finger protein 5 ; contains Interpro domain IPR018957 Zinc finger, C3HC4 RING-type	-1.70243	7.06e-06
Solyc10g009120	Ethylene-responsive transcription factor 4 ; contains Interpro domain IPR001471 Pathogenesis-related transcriptional factor and ERF, DNA-binding	-1.35578	0.00738704
Solyc10g009340	Unknown Protein	-1.08435	0.000144219
Solyc10g009550	Calmodulin ; contains Interpro domain IPR011992 EF-Hand type	-2.61199	6.92e-08
Solyc10g011740	WRKY transcription factor ; contains Interpro domain IPR003657 DNA-binding WRKY	-1.65812	0.0114258
Solyc10g011910	Ubiquitin-conjugating enzyme E2 8 ; contains Interpro domain IPR000608 Ubiquitin-conjugating enzyme, E2	-3.17017	1.37e-06
Solyc10g061970	WRKY transcription factor 23 ; contains Interpro domain IPR003657 DNA-binding WRKY	-1.45798	0.0448934
Solyc10g044680	Myb-like transcription factor ; contains Interpro domain IPR015495 Myb transcription factor	-2.83149	0.000231656
Solyc10g045420	Os03g0169000 protein ; contains Interpro domain IPR004348 Protein of unknown function DUF246, plant	-1.09564	0.0483058
Solyc10g049630	Serine/threonine protein phosphatase 2C ; contains Interpro domain IPR015655 Protein phosphatase 2C	-2.1635	4.02e-09
Solyc10g051080	Unknown Protein	-1.70562	0.00297736
Solyc10g054870	Triosephosphate isomerase ; contains Interpro domain IPR000652 Triosephosphate isomerase	-1.59705	0.00805905
Solyc10g055630	Aquaporin ; contains Interpro domain IPR012269 Aquaporin	-1.36783	4.13e-14
Solyc10g055770	Multidrug resistance protein 2 ; contains Interpro domain IPR016196 Major facilitator superfamily, general substrate transporter	-1.58244	0.00652134
Solyc10g074540	60S ribosomal protein L37a ; contains Interpro domain IPR002674 Ribosomal protein L37ae	-2.42335	1.51e-05
Solyc10g074740	Expressed protein ; contains Interpro domain IPR006766 Phosphate-induced protein 1 conserved region	-2.67597	4.66e-25
Solyc10g076710	Calmodulin-like protein ; contains Interpro domain IPR011992 EF-Hand type	-1.69926	5.87e-06
Solyc10g078440	1-phosphatidylinositol-4 5-bisphosphate phosphodiesterase ; contains Interpro domain IPR001711 Phospholipase C, phosphatidylinositol-specific, Y domain IPR018029 C2 membrane targeting protein IPR000909 Phospholipase C, phosphatidylinositol-specific , X region	-1.98881	0.0450369
Solyc10g079130	Unknown Protein ; contains Interpro domain IPR008889 VQ	-1.11807	7.94e-07
Solyc10g079370	Calcium-dependent protein kinase 4 ; contains Interpro domain IPR002290 Serine/threonine protein kinase	-1.11002	0.000828883
Solyc10g079420	Transcription initiation factor IIB-2 ; contains Interpro domain IPR000812 Transcription factor TFIIB related	-2.12827	8.97e-06
Solyc10g080230	Calmodulin ; contains Interpro domain IPR011992 EF-Hand type	-1.18573	0.000624993
Solyc10g080240	DNA binding protein-like ; contains Interpro domain IPR005516 Remorin, C-terminal region	-1.08185	0.00408516
Solyc10g080360	Remorin family protein ; contains Interpro domain IPR005516 Remorin, C-terminal region	-2.04262	0.000225351
Solyc10g080370	Unknown Protein	-1.70825	9.64e-05
Solyc10g081040	Unknown Protein	-3.26829	1.46e-15
Solyc10g081980	Unknown Protein	-3.05002	7.52e-15
Solyc10g083300	Harpin-induced protein-like ; contains Interpro domain IPR010847 Harpin-induced 1	-2.69512	0.0472546
Solyc10g084000	Beta-fructofuranosidase insoluble isoenzyme 2 ; contains Interpro domain IPR001362 Glycoside hydrolase, family 32	-4.40255	3.36e-11
Solyc10g084170	Heavy-metal-associated domain-containing protein-like ; contains Interpro domain IPR006121 Heavy metal transport/detoxification protein	-1.50696	7.1e-08
Solyc10g084880	Bcl-2-associated athanogene-like protein ; contains Interpro domain IPR000048 IQ calmodulin-binding region	-4.82424	3.19e-48
Solyc10g085590	Avr9/Cf-9 rapidly elicited protein 137 ; contains Interpro domain IPR007700 Protein of unknown function DUF668	-2.06341	2.62e-05
Solyc10g085810	Tumor susceptibility protein 101 ; contains Interpro domain IPR008883 Tumour susceptibility gene 101	-1.00686	3.06e-13
Solyc10g085880	Vacuolar protein-sorting-associated protein 37 homolog 1 ; contains Interpro domain IPR009851 Modifier of rudimentary, Modr	-1.08928	0.0226648
Solyc10g086280	UDP-glucosyltransferase family 1 protein ; contains Interpro domain IPR002213 UDP-glucuronosyl/UDP-glucosyltransferase	-3.1756	0.000824145
Solyc10g086490	Heavy metal-associated domain containing protein expressed ; contains Interpro domain IPR006121 Heavy metal transport/detoxification protein	-2.08973	0.046085
Solyc10g086520	Protein phosphatase 2C containing protein ; contains Interpro domain IPR015655 Protein phosphatase 2C	-2.30756	1.29e-05
Solyc10g086690	Expansin-1 ; contains Interpro domain IPR002963 Expansin	-1.42054	0.0398007
Solyc10g005120	Phosphatidylcholine:ceramide cholinephosphotransferase 2	-11.0318	5.1e-16
Solyc11g005150	Leucine-rich repeat family protein ; contains Interpro domain IPR006706 Extensin-like region	-2.4124	5.24e-08
Solyc11g005720	VQ motif family protein ; contains Interpro domain IPR008889 VQ	-2.29384	2.83e-10
Solyc11g006040	Receptor like kinase, RLK	-1.10451	0.00185084
Solyc11g006590	Cytochrome P450	-1.19922	0.00105536
Solyc11g006670	Plant-specific domain TIGR01568 family protein ; contains Interpro domain IPR006458 Protein of unknown function DUF623, plant	-1.1238	5.78e-06
Solyc11g008600	Genomic DNA chromosome 5 P1 clone MUA2	-3.23813	0.000507168
Solyc11g010250	Avr9/Cf-9 rapidly elicited protein 75	-3.40012	0.00496866
Solyc11g010500	Mitochondrial carrier family ; contains Interpro domain IPR001993 Mitochondrial substrate carrier	-2.73672	2.06e-19
Solyc11g010670	Unknown Protein	-3.14601	3.72e-07
Solyc11g010810	Glucosyltransferase ; contains Interpro domain IPR002213 UDP-glucuronosyl/UDP-glucosyltransferase	-1.38576	0.000147493
Solyc11g011050	MYB transcription factor ; contains Interpro domain IPR015495 Myb transcription factor	-2.60671	0.00928283
Solyc11g011570	RING finger protein 44 ; contains Interpro domain IPR011016 Zinc finger, RING-CH-type	-2.51527	3.13e-05
Solyc11g011980	WD-40 repeat protein ; contains Interpro domain IPR020472 G-protein beta WD-40 repeat, region	-1.11347	0.0245791
Solyc11g012510	GRAS family transcription factor ; contains Interpro domain IPR005202 GRAS transcription factor	-2.36067	1.81e-09
Solyc11g012640	Ycf33 protein ; contains Interpro domain IPR008470 Protein of unknown function DUF751	-1.01985	0.0369751
Solyc11g012980	Ethylene-responsive transcription factor 9 ; contains Interpro domain IPR001471 Pathogenesis-related transcriptional factor and ERF, DNA-binding	-11.888	5.9e-07
Solyc11g020230	Pto-like, Serine/threonine kinase protein, resistance protein	-3.89239	0.0061913
Solyc11g020330	class IV heat shock protein ; contains Interpro domain IPR002068 Heat shock protein Hsp20	-2.40194	7.66e-05
Solyc11g042560	Ethylene-responsive transcription factor 4 ; contains Interpro domain IPR001471 Pathogenesis-related transcriptional factor and ERF, DNA-binding	-5.03197	4.02e-06
Solyc11g062440	Laccase ; contains Interpro domain IPR017760 L-ascorbate oxidase, plants	-1.04181	0.000611007
Solyc11g066080	Genomic DNA chromosome 5 BAC clone F2O15	-2.11003	7.84e-05
Solyc11g068700	Unknown Protein	-2.95482	7.09e-05
Solyc11g068710	F-box family protein	-2.26713	0.000825494
Solyc11g069940	Glutaredoxin ; contains Interpro domain IPR011905 Glutaredoxin-like, plant II	-2.45679	0.0404913
Solyc11g071740	Calmodulin-like protein ; contains Interpro domain IPR011992 EF-Hand type	-3.31253	3.76e-09
Solyc11g071750	Calmodulin-like protein ; contains Interpro domain IPR011992 EF-Hand type	-5.88454	1.47e-17
Solyc11g071760	Calmodulin-like protein ; contains Interpro domain IPR018248 EF hand	-3.59963	0.0015154
Solyc11g071990	Nitric oxide reductase FlRd-NAD reductase ; contains Interpro domain IPR013027 FAD-dependent pyridine nucleotide-disulphide oxidoreductase	-3.37555	3.58e-08
Solyc11g072310	Gibberellin 20-oxidase-3 ; contains Interpro domain IPR005123 Oxoglutarate and iron-dependent oxygenase	-1.175	0.00434245
Solyc11g072470	LOB domain protein 1 ; contains Interpro domain IPR004883 Lateral organ boundaries, LOB	-1.31777	0.02602
Solyc11g073060	Zinc finger family protein ; contains Interpro domain IPR007087 Zinc finger, C2H2-type	-7.9692	1.12e-08
Solyc11g073110	Auxin-regulated protein ; contains Interpro domain IPR010369 Protein of unknown function DUF966	-2.80621	0.000531365
Solyc12g005340	GRAS family transcription factor ; contains Interpro domain IPR005202 GRAS transcription factor	-2.35959	2.94e-05
Solyc12g005840	Ras-related protein Rab-5C ; contains Interpro domain IPR003579 Ras small GTPase, Rab type	-1.00015	0.000721991
Solyc12g006020	LRR receptor-like serine/threonine-protein kinase, RLP	-3.66821	0.000100157
Solyc12g006370	Amine oxidase family protein ; contains Interpro domain IPR002937 Amine oxidase	-1.05916	2.12e-10
Solyc12g006460	Cytochrome P450	-1.36003	0.0480563
Solyc12g006970	Unknown Protein	-2.01026	0.00739786
Solyc12g006980	Leucine-rich repeat receptor-like protein kinase PEPR2 ; contains Interpro domain IPR001611 Leucine-rich repeat	-1.81747	5.98e-05
Solyc12g008350	Ethylene-responsive transcription factor 4 ; contains Interpro domain IPR001471 Pathogenesis-related transcriptional factor and ERF, DNA-binding	-2.0392	0.000107491
Solyc12g008900	Cytokinin oxidase/dehydrogenase 2 ; contains Interpro domain IPR015345 Cytokinin dehydrogenase 1, FAD and cytokinin binding	-1.67467	0.00123387
Solyc12g008960	Calmodulin-binding protein	-1.18454	0.00571195
Solyc12g009000	Os07g0175100 protein	-4.92764	1.76e-05
Solyc12g009200	Chlorophyll a-b binding protein, chloroplastic ; contains Interpro domain IPR001344 Chlorophyll A-B binding protein	-1.15042	0.00847979
Solyc12g009240	Ethylene-responsive transcription factor 4 ; contains Interpro domain IPR001471 Pathogenesis-related transcriptional factor and ERF, DNA-binding	-7.85691	5.82e-12
Solyc12g009490	Ethylene-responsive transcription factor 11 ; contains Interpro domain IPR001471 Pathogenesis-related transcriptional factor and ERF, DNA-binding	-2.32874	0.0315107
Solyc12g010420	Unknown Protein	-3.31041	6.57e-12
Solyc12g010440	Glycerol-3-phosphate transporter ; contains Interpro domain IPR016196 Major facilitator superfamily, general substrate transporter	-2.1357	6.19e-06
Solyc12g010540	NAD dependent epimerase/dehydratase family protein expressed ; contains Interpro domain IPR016040 NAD -binding domain	-5.63657	1.08e-23
Solyc12g010710	Unknown Protein	-1.38941	0.0017953
Solyc12g013610	Calmodulin-binding protein ; contains Interpro domain IPR012442 Protein of unknown function DUF1645	-3.89581	0.00501613
Solyc12g015690	Fasciclin-like arabinogalactan protein 10 ; contains Interpro domain IPR000782 FAS1 domain	-1.31326	0.0217292
Solyc12g017240	Xyloglucan endotransglucosylase/hydrolase 7 ; contains Interpro domain IPR016455 Xyloglucan endotransglucosylase/hydrolase	-3.58791	3.03e-12
Solyc12g017250	photosystem II polypeptide ; contains Interpro domain IPR006814 Photosystem II protein PsbR	-1.0689	0.00779351
Solyc12g036650	Unknown Protein	-2.22721	9.15e-12
Solyc12g040800	C2 domain-containing protein ; contains Interpro domain IPR018029 C2 membrane targeting protein	-1.26144	3.11e-05
Solyc12g042010	Unknown Protein ; contains Interpro domain IPR011598 Helix-loop-helix DNA-binding	-1.85944	0.000711795
Solyc12g042180	Arf-GAP with coiled-coil, ANK repeat and PH domain-containing protein 3 ; contains Interpro domain IPR004148 BAR	-1.04862	0.0467373
Solyc12g042550	Unknown Protein	-1.09639	0.0269163
Solyc12g042730	Unknown Protein ; contains Interpro domain IPR008889 VQ	-2.28282	2.33e-06
Solyc12g042830	class I heat shock protein ; contains Interpro domain IPR008978 HSP20-like chaperone	-1.93514	0.000191777
Solyc12g044260	D-isomer specific 2-hydroxyacid dehydrogenase ; contains Interpro domain IPR006140 D-isomer specific 2-hydroxyacid dehydrogenase, NAD-binding	-1.54452	0.00106606
Solyc12g044680	Unknown Protein	-1.46758	9.14e-05
Solyc12g049360	Receptor-like protein kinase At3g21340 ; contains Interpro domain IPR002290 Serine/threonine protein kinase	-2.85268	0.00272626
Solyc12g055710	RING finger protein 38 ; contains Interpro domain IPR018957 Zinc finger, C3HC4 RING-type	-3.95166	2.25e-09
Solyc12g056550	Exocyst subunit Exo70-interacting protein Roh1 ; contains Interpro domain IPR008511 Protein of unknown function DUF793	-1.0332	1.04e-06
Solyc12g056620	One-helix protein	-1.32387	0.0332547
Solyc12g057150	Unknown Protein	-4.51765	0.000349041
Solyc12g057160	Unknown Protein	-5.48771	1.19e-05
Solyc12g087790	Unknown Protein	-4.35415	1.12e-05
Solyc12g088360	U-box domain-containing protein 4 ; contains Interpro domain IPR011989 Armadillo-like helical	-2.25078	5.97e-05
Solyc12g088390	Zinc-finger protein ; contains Interpro domain IPR007087 Zinc finger, C2H2-type	-3.38485	0.00519512
Solyc12g088400	Zinc-finger protein	-3.79622	0.000249174
Solyc12g088690	Glucosyltransferase ; contains Interpro domain IPR002213 UDP-glucuronosyl/UDP-glucosyltransferase	-1.47912	2.48e-08
Solyc12g094720	PsbP domain-containing protein 3, chloroplastic ; contains Interpro domain IPR016123 Mog1/PsbP, alpha/beta/alpha sandwich	-1.45063	1e-05
Solyc12g096310	DUF599 family protein ; contains Interpro domain IPR006747 Protein of unknown function DUF599	-1.0662	1.3e-06
Solyc12g096350	WRKY transcription factor 11 ; contains Interpro domain IPR003657 DNA-binding WRKY	-1.55798	0.0406204
Solyc12g096920	Cc-nbs-lrr, resistance protein	-2.53111	7.48e-06
Solyc12g099430	Epoxide hydrolase 1 ; contains Interpro domain IPR000639 Epoxide hydrolase-like	-1.42649	9.73e-05
Solyc12g099500	Unknown Protein	-3.51282	6.48e-11

## Sheet: Up regulated genes
Up regulated genes in amiR-SlRBP1
Gene ID	Description	log2FoldChange	padj
Solyc01g007960	RLK, Receptor like protein, putative resistance protein with an antifungal domain	6.30465	0.00270599
Solyc01g008680	S2 self-incompatibility locus-linked pollen 3.2 protein	2.38176	0.0153069
Solyc01g008830	L-ascorbate oxidase ; contains Interpro domain IPR017760 L-ascorbate oxidase, plants	1.25086	0.0099893
Solyc01g009430	Os02g0448600 protein	1.02163	0.00146988
Solyc01g009860	NAC domain transcription factor ; contains Interpro domain IPR003441 No apical meristem protein	1.02307	2.81e-09
Solyc01g011430	Diacylglycerol O-acyltransferase ; contains Interpro domain IPR009721 Protein of unknown function DUF1298	2.52463	0.0144393
Solyc01g028800	Pumilio-family RNA binding protein ; contains Interpro domain IPR011989 Armadillo-like helical	1.72596	0.0297004
Solyc01g059840	GDSL esterase/lipase At4g16230 ; contains Interpro domain IPR001087 Lipase, GDSL	3.23138	0.0169836
Solyc01g060070	Pore protein homolog ; contains Interpro domain IPR003397 Mitochondrial inner membrane translocase complex, subunit Tim17/22	1.05602	0.0474797
Solyc01g065960	Unknown Protein ; contains Interpro domain IPR004911 Gamma interferon inducible lysosomal thiol reductase GILT	1.81612	0.0144393
Solyc01g065980	Ethylene responsive transcription factor 2b ; contains Interpro domain IPR001471 Pathogenesis-related transcriptional factor and ERF, DNA-binding	1.04655	0.00593181
Solyc01g067330	UPF0497 membrane protein 4 ; contains Interpro domain IPR006459 Uncharacterised protein family UPF0497, trans-membrane plant subgroup	1.79847	0.0241841
Solyc01g079150	AE family transporter anion exchange ; contains Interpro domain IPR003020 Bicarbonate transporter, eukaryotic	1.79676	0.0186679
Solyc01g079300	Stachyose synthase ; contains Interpro domain IPR008811 Raffinose synthase	2.01347	0.00586257
Solyc01g079930	Xylanase inhibitor ; contains Interpro domain IPR001461 Peptidase A1	2.15444	0.00992364
Solyc01g080150	tRNA dimethylallyltransferase ; contains Interpro domain IPR002627 tRNA isopentenyltransferase	4.89971	0.000412694
Solyc01g080320	Unknown Protein	2.89284	0.0169469
Solyc01g081210	F-box/kelch-repeat protein At1g22040 ; contains Interpro domain IPR015915 Kelch-type beta propeller	1.64235	0.0255209
Solyc01g081340	Carboxyl methyltransferase 4 ; contains Interpro domain IPR005299 SAM dependent carboxyl methyltransferase	2.36187	0.00596914
Solyc01g081640	Legume lectin beta domain ; contains Interpro domain IPR010341 Protein of unknown function DUF936, plant	1.10735	0.0317541
Solyc01g086870	BHLH transcription factor ; contains Interpro domain IPR011598 Helix-loop-helix DNA-binding	1.08691	5.16e-06
Solyc01g087850	Subtilisin-like protease ; contains Interpro domain IPR015500 Peptidase S8, subtilisin-related IPR000209 Peptidase S8 and S53, subtilisin, kexin, sedolisin	1.60023	0.000672124
Solyc01g088380	DNA helicase ; contains Interpro domain IPR014808 DNA replication factor Dna2	1.33027	0.0473107
Solyc01g088390	Sister chromatid cohesion protein DCC1 ; contains Interpro domain IPR019128 Sister chromatid cohesion protein DCC1	1.00479	0.00132158
Solyc01g088530	Transposon protein	1.29359	0.00617379
Solyc01g088590	Invertase inhibitor ; contains Interpro domain IPR006501 Pectinesterase inhibitor	1.55241	0.0242803
Solyc01g091470	AT-hook DNA-binding protein ; contains Interpro domain IPR014476 Predicted AT-hook DNA-binding	3.27323	8.78e-06
Solyc01g094700	Glycerol-3-phosphate acyltransferase 4 ; contains Interpro domain IPR002123 Phospholipid/glycerol acyltransferase	1.49204	0.021904
Solyc01g094810	Ubiquitin-conjugating enzyme ; contains Interpro domain IPR015581 Ubiquitin-conjugating enzyme	1.35975	7.39e-05
Solyc01g095720	Lipase ; contains Interpro domain IPR002921 Lipase, class 3	1.03139	0.00335411
Solyc01g095750	Long-chain-fatty-acid-CoA ligase ; contains Interpro domain IPR000873 AMP-dependent synthetase and ligase	2.11377	0.0301687
Solyc01g096670	Cytochrome P450	1.64196	9.62e-07
Solyc01g097650	Serine incorporator 1 ; contains Interpro domain IPR005016 TMS membrane protein/tumour differentially expressed protein	1.1233	0.0169622
Solyc01g098370	LRR receptor-like serine/threonine-protein kinase, RLP	4.35698	0.0377966
Solyc01g100460	BZIP transcription factor ; contains Interpro domain IPR011616 bZIP transcription factor, bZIP-1	1.7332	0.0056904
Solyc01g100760	Susceptibility homeodomain transcription factor ; contains Interpro domain IPR007493 Protein of unknown function DUF538	2.00599	0.0320059
Solyc01g100770	Susceptibility homeodomain transcription factor ; contains Interpro domain IPR007493 Protein of unknown function DUF538	1.37127	0.00979887
Solyc01g100830	Galactinol synthase ; contains Interpro domain IPR002495 Glycosyl transferase, family 8	4.2653	0.00391726
Solyc01g100940	Unknown Protein	1.15817	0.0375871
Solyc01g104150	Unknown Protein	3.00382	0.00446128
Solyc01g104750	MtN21 nodulin protein-like ; contains Interpro domain IPR000620 Protein of unknown function DUF6, transmembrane	3.26076	0.0284984
Solyc01g105370	Enoyl- reductase II ; contains Interpro domain IPR004136 2-nitropropane dioxygenase, NPD	1.56917	0.000265458
Solyc01g105380	Unknown Protein	1.70184	2.76e-05
Solyc01g105610	RING finger protein ; contains Interpro domain IPR018957 Zinc finger, C3HC4 RING-type	1.85339	0.0366521
Solyc01g106460	Transcription factor ; contains Interpro domain IPR011598 Helix-loop-helix DNA-binding	4.22019	0.0291437
Solyc01g107780	UDP-glucosyltransferase family 1 protein ; contains Interpro domain IPR002213 UDP-glucuronosyl/UDP-glucosyltransferase	1.81103	0.0271132
Solyc01g108400	Calcium-dependent protein kinase-like ; contains Interpro domain IPR002290 Serine/threonine protein kinase	1.35861	0.012986
Solyc01g109860	Phosphatidylinositol/phosphatidylcholine transfer protein-like ; contains Interpro domain IPR001251 Cellular retinaldehyde-binding/triple function, C-terminal	1.67829	0.00734711
Solyc01g110060	Purple acid phosphatase ; contains Interpro domain IPR015914 Purple acid phosphatase, N-terminal	1.69494	0.0088057
Solyc01g110640	Unknown Protein	2.84901	2.85e-06
Solyc01g110660	Auxin-induced SAUR-like protein ; contains Interpro domain IPR003676 Auxin responsive SAUR protein	1.49383	0.0253568
Solyc01g110670	Auxin-induced SAUR-like protein ; contains Interpro domain IPR003676 Auxin responsive SAUR protein	1.30732	2.74e-05
Solyc01g110720	Auxin-induced SAUR-like protein ; contains Interpro domain IPR003676 Auxin responsive SAUR protein	1.45917	0.0206781
Solyc01g110730	Auxin-induced SAUR-like protein ; contains Interpro domain IPR003676 Auxin responsive SAUR protein	2.00935	0.0406494
Solyc01g112100	Dimethylaniline monooxygenase 5 ; contains Interpro domain IPR012143 Dimethylaniline monooxygenase, N-oxide-forming	1.1445	0.000703492
Solyc02g030480	Cinnamyl alcohol dehydrogenase-like protein ; contains Interpro domain IPR002085 Alcohol dehydrogenase superfamily, zinc-containing	1.70535	0.0200599
Solyc02g033030	Unknown Protein	2.54235	0.0418054
Solyc02g062960	Homeobox-leucine zipper protein ; contains Interpro domain IPR001356 Homeobox	2.43299	0.0131111
Solyc02g063160	Lipase-like protein ; contains Interpro domain IPR000073 Alpha/beta hydrolase fold-1	1.1141	0.00880855
Solyc02g063250	Peptide methionine sulfoxide reductase msrA ; contains Interpro domain IPR002569 Methionine sulphoxide reductase A	1.60861	6.5e-07
Solyc02g063430	BHLH transcription factor ; contains Interpro domain IPR011598 Helix-loop-helix DNA-binding	1.21294	0.000237309
Solyc02g065240	Hydrolase alpha/beta fold family protein ; contains Interpro domain IPR000073 Alpha/beta hydrolase fold-1	2.05816	0.0173223
Solyc02g067180	Cystathionine gamma synthase ; contains Interpro domain IPR000277 Cys/Met metabolism, pyridoxal phosphate-dependent enzyme	1.05162	0.00661224
Solyc02g067750	Carbonic anhydrase ; contains Interpro domain IPR001765 Carbonic anhydrase	3.05355	0.0110053
Solyc02g067800	LOB domain protein 1 ; contains Interpro domain IPR004883 Lateral organ boundaries, LOB	2.30121	0.00325343
Solyc02g068590	Potassium transporter ; contains Interpro domain IPR003855 K+ potassium transporter	1.04863	0.000438419
Solyc02g068600	Genomic DNA chromosome 5 P1 clone MUK11	2.11239	4.64e-06
Solyc02g068620	Unknown Protein	1.07188	0.0279891
Solyc02g068630	Pentatricopeptide repeat-containing protein ; contains Interpro domain IPR002885 Pentatricopeptide repeat	1.3442	0.0117115
Solyc02g069690	FAD-binding domain-containing protein ; contains Interpro domain IPR006094 FAD linked oxidase, N-terminal	1.84333	0.0073171
Solyc02g069810	Unknown Protein ; contains Interpro domain IPR001025 Bromo adjacent region	1.2122	0.0462927
Solyc02g069930	Lipase-like protein ; contains Interpro domain IPR000073 Alpha/beta hydrolase fold-1	1.4776	0.00511446
Solyc02g070280	Amino acid transporter ; contains Interpro domain IPR015606 Cationic amino acid transporter	2.87043	2.38e-24
Solyc02g070690	C2 domain-containing protein ; contains Interpro domain IPR018029 C2 membrane targeting protein	3.62658	0.00474006
Solyc02g070760	NAD dependent epimerase/dehydratase family protein ; contains Interpro domain IPR016040 NAD -binding domain	1.01112	0.0377966
Solyc02g070890	Receptor like kinase, RLK	1.57625	2.35e-12
Solyc02g071130	WRKY transcription factor 29 ; contains Interpro domain IPR003657 DNA-binding WRKY	2.38086	0.0469633
Solyc02g071410	1-aminocyclopropane-1-carboxylate oxidase 1 ; contains Interpro domain IPR005123 Oxoglutarate and iron-dependent oxygenase	1.01864	0.0212157
Solyc02g071790	Receptor-like serine/threonine kinase ; contains Interpro domain IPR001611 Leucine-rich repeat	2.10089	0.0480592
Solyc02g071920	Transmembrane water channel Aquaporin Z ; contains Interpro domain IPR012269 Aquaporin	1.10148	0.0155724
Solyc02g077110	Lipase-like protein ; contains Interpro domain IPR002921 Lipase, class 3	1.42375	0.0181052
Solyc02g077230	Unknown Protein	1.5255	0.00504007
Solyc02g078050	pistil extensin-like protein ; contains Interpro domain IPR006041 Pollen Ole e 1 allergen and extensin	2.55887	0.0372879
Solyc02g078080	Unknown Protein ; contains Interpro domain IPR006030 Molluscan rhodopsin C-terminal tail	6.85157	0.0279969
Solyc02g078400	Allantoinase ; contains Interpro domain IPR017593 Allantoinase	1.32178	0.0145922
Solyc02g078570	Epoxide hydrolase 3 ; contains Interpro domain IPR000639 Epoxide hydrolase-like	1.18755	0.0275775
Solyc02g078860	3&apos 5&apos-bisphosphate nucleotidase ; contains Interpro domain IPR006239 3 ,5 -bisphosphate nucleotidase HAL2	1.84997	0.00237899
Solyc02g079170	NADH dehydrogenase like protein ; contains Interpro domain IPR013027 FAD-dependent pyridine nucleotide-disulphide oxidoreductase	1.70852	0.0294219
Solyc02g079750	Flavoprotein wrbA ; contains Interpro domain IPR010089 Flavoprotein WrbA	1.11486	0.00537327
Solyc02g079870	Unknown Protein	1.01939	0.00173177
Solyc02g080120	Gibberellin 2-beta-dioxygenase 7 ; contains Interpro domain IPR005123 Oxoglutarate and iron-dependent oxygenase	3.99176	8.63e-05
Solyc02g082240	Unknown Protein	1.38331	0.00348591
Solyc02g082930	Endochitinase ; contains Interpro domain IPR016283 Glycoside hydrolase, family 19 IPR000726 Glycoside hydrolase, family 19, catalytic	1.46337	0.00348174
Solyc02g083120	CM0216.240.nc protein ; contains Interpro domain IPR004320 Protein of unknown function DUF241, plant	1.32367	0.00101181
Solyc02g084250	Unknown Protein ; contains Interpro domain IPR002099 DNA mismatch repair protein	4.38704	0.0205841
Solyc02g084260	Unknown Protein	6.00316	0.000862346
Solyc02g084300	CTP synthase	1.62588	0.00663524
Solyc02g084570	Cytochrome P450	2.00014	0.00670063
Solyc02g084850	Unknown Protein ; contains Interpro domain IPR000167 Dehydrin	2.40029	0.0111999
Solyc02g084930	Cytochrome P450	2.43937	0.00129976
Solyc02g085230	Nucleolar protein 6 ; contains Interpro domain IPR005554 Nrap protein	1.03093	0.00466584
Solyc02g085630	Homeobox-leucine zipper-like protein ; contains Interpro domain IPR001356 Homeobox	1.65828	6.8e-08
Solyc02g085870	Fatty acid elongase 3-ketoacyl-CoA synthase ; contains Interpro domain IPR012392 Very-long-chain 3-ketoacyl-CoA synthase	1.13844	0.0138213
Solyc02g085910	LOB domain protein 42 ; contains Interpro domain IPR004883 Lateral organ boundaries, LOB	1.54238	0.0205708
Solyc02g086290	Receptor serine/threonine kinase	2.45622	0.00564752
Solyc02g086880	Formate dehydrogenase ; contains Interpro domain IPR006140 D-isomer specific 2-hydroxyacid dehydrogenase, NAD-binding	1.42231	1.13e-06
Solyc02g087520	Thaumatin-like protein ; contains Interpro domain IPR001938 Thaumatin, pathogenesis-related	2.65234	0.0176864
Solyc02g087890	Unknown Protein	1.52054	0.00841826
Solyc02g088130	Unknown Protein	1.2749	0.0251714
Solyc02g088180	NAC domain protein ; contains Interpro domain IPR003441 No apical meristem protein	1.85377	2.26e-05
Solyc02g088460	Chorismate mutase 1 ; contains Interpro domain IPR008238 Chorismate mutase of the AroQ class, eukaryotic type	1.03524	3.31e-10
Solyc02g088520	Unknown Protein	1.00925	0.014726
Solyc02g089060	Hydrolase alpha/beta fold family protein ; contains Interpro domain IPR000073 Alpha/beta hydrolase fold-1	1.26444	0.0469971
Solyc02g089950	Os12g0596600 protein	1.00111	0.003434
Solyc02g090230	Nucleoporin p58/p45	4.93566	0.000528661
Solyc02g090690	Uncharacterized membrane protein At3g27390	1.48488	0.0274954
Solyc02g091470	Serine/threonine protein kinase-like ; contains Interpro domain IPR002290 Serine/threonine protein kinase	1.40085	0.0142114
Solyc02g091650	Glycine-rich protein ; contains Interpro domain IPR009836 Protein of unknown function DUF1399	1.61134	0.0425728
Solyc02g092110	Phytosulfokines 3 ; contains Interpro domain IPR009438 Phytosulfokine	1.67076	0.00388904
Solyc02g092120	Phytosulfokines 3 ; contains Interpro domain IPR009438 Phytosulfokine	1.97823	0.029934
Solyc02g092590	Os03g0604500 protein	1.64783	0.0373967
Solyc02g092760	Hydrolase alpha/beta fold family protein expressed ; contains Interpro domain IPR000073 Alpha/beta hydrolase fold-1	1.25875	0.0363491
Solyc02g093250	Caffeoyl-CoA O-methyltransferase ; contains Interpro domain IPR002935 O-methyltransferase, family 3	1.44027	0.00439435
Solyc02g093270	Caffeoyl-CoA O-methyltransferase ; contains Interpro domain IPR002935 O-methyltransferase, family 3	1.52679	2.01e-07
Solyc02g093580	Pectate lyase ; contains Interpro domain IPR002022 Pectate lyase/Amb allergen	1.33126	0.0173043
Solyc02g093640	3-ketoacyl-CoA reductase 1 ; contains Interpro domain IPR002347 Glucose/ribitol dehydrogenase	1.06698	0.0308983
Solyc02g093950	Ankyrin repeat family protein ; contains Interpro domain IPR002110 Ankyrin	2.54824	0.00278845
Solyc03g007790	Receptor-like protein kinase ; contains Interpro domain IPR002290 Serine/threonine protein kinase	2.06283	0.0111999
Solyc03g019760	ABC transporter G family member 11 ; contains Interpro domain IPR013525 ABC-2 type transporter	1.29528	0.0231418
Solyc03g019920	Harpin-induced protein-like ; contains Interpro domain IPR010847 Harpin-induced 1	1.5087	0.0107122
Solyc03g025320	Hydroxycinnamoyl transferase ; contains Interpro domain IPR003480 Transferase	1.25667	0.0461452
Solyc03g025570	DNA-directed RNA polymerase subunit H ; contains Interpro domain IPR000783 RNA polymerase, subunit H/Rpb5 C-terminal	1.31967	0.0179865
Solyc03g031440	Flavoprotein wrbA	1.33924	0.000316682
Solyc03g031860	Phytoene synthase 1	1.62176	0.000711827
Solyc03g031920	Yellow stripe-like protein 2.1 ; contains Interpro domain IPR004813 Oligopeptide transporter OPT superfamily	3.88529	0.000473988
Solyc03g033330	RING finger protein 44 ; contains Interpro domain IPR018957 Zinc finger, C3HC4 RING-type	3.30807	0.000843333
Solyc03g033410	Ubiquitin-conjugating enzyme E2 10 ; contains Interpro domain IPR000608 Ubiquitin-conjugating enzyme, E2	2.58871	5.73e-09
Solyc03g043860	Nudix hydrolase 1 ; contains Interpro domain IPR000086 NUDIX hydrolase domain	1.19527	2.27e-05
Solyc03g043920	Alpha-6-galactosyltransferase ; contains Interpro domain IPR008630 Galactosyl transferase	1.61666	0.0051049
Solyc03g045140	Cyclopropane-fatty-acyl-phospholipid synthase ; contains Interpro domain IPR003333 Cyclopropane-fatty-acyl-phospholipid synthase	3.23455	4.87e-06
Solyc03g065250	CER1 ; contains Interpro domain IPR006694 Fatty acid hydroxylase	1.76736	1.6e-11
Solyc03g078090	Pectinesterase family protein ; contains Interpro domain IPR000070 Pectinesterase, catalytic	2.40213	0.0383065
Solyc03g080190	Flavanone 3-hydroxylase-like protein ; contains Interpro domain IPR005123 Oxoglutarate and iron-dependent oxygenase	1.37449	0.0107561
Solyc03g081230	NHL1 ; contains Interpro domain IPR010847 Harpin-induced 1	2.19029	1.02e-06
Solyc03g082510	Auxin-responsive family protein ; contains Interpro domain IPR003676 Auxin responsive SAUR protein	1.46311	1.37e-05
Solyc03g082550	Homeobox leucine zipper protein ; contains Interpro domain IPR001356 Homeobox	3.30862	2.32e-10
Solyc03g083900	Laccase-22 ; contains Interpro domain IPR001117 Multicopper oxidase, type 1	1.29724	0.000285992
Solyc03g095310	Cytochrome P450	3.62457	0.00833984
Solyc03g095490	Receptor like kinase, RLK	1.46945	8.32e-13
Solyc03g097570	MtN3-like protein ; contains Interpro domain IPR018179 RAG1-activating protein 1 homologue	3.36065	0.00338704
Solyc03g097600	MtN3-like protein ; contains Interpro domain IPR018179 RAG1-activating protein 1 homologue	2.15738	0.0018851
Solyc03g097610	MtN3-like protein ; contains Interpro domain IPR018179 RAG1-activating protein 1 homologue	2.26253	0.00735403
Solyc03g097650	NAC domain transcription factor ; contains Interpro domain IPR003441 No apical meristem protein	1.89536	0.0159532
Solyc03g097720	UPF0497 membrane protein 8 ; contains Interpro domain IPR006459 Uncharacterised protein family UPF0497, trans-membrane plant subgroup	3.99069	0.0482338
Solyc03g097840	Mitochondrial phosphate carrier protein ; contains Interpro domain IPR001993 Mitochondrial substrate carrier	1.3049	0.0376358
Solyc03g111140	Malate synthase ; contains Interpro domain IPR006252 Malate synthase A	1.74259	0.00348591
Solyc03g111550	GDSL esterase/lipase At3g48460 ; contains Interpro domain IPR001087 Lipase, GDSL	1.2156	0.0183951
Solyc03g111720	Peptide methionine sulfoxide reductase msrA ; contains Interpro domain IPR002569 Methionine sulphoxide reductase A	1.4058	0.000167308
Solyc03g112320	Ferric reductase oxidase ; contains Interpro domain IPR013130 Ferric reductase-like transmembrane component, N-terminal	1.71177	0.0118394
Solyc03g112330	U-box domain-containing protein 33 ; contains Interpro domain IPR006016 UspA	1.44277	0.010522
Solyc03g113430	Peptide transporter ; contains Interpro domain IPR000109 TGF-beta receptor, type I/II extracellular region	1.31185	0.00530155
Solyc03g113490	Hedgehog-interacting protein 1 ; contains Interpro domain IPR011041 Soluble quinoprotein glucose/sorbosone dehydrogenase	1.92255	0.0453003
Solyc03g114430	Unknown Protein	1.43636	0.0129765
Solyc03g114820	Universal stress protein family protein ; contains Interpro domain IPR006016 UspA	1.09774	0.0276824
Solyc03g114860	Alpha-1 4-glucan-protein synthase ; contains Interpro domain IPR004901 Alpha-1,4-glucan-protein synthase, UDP-forming	1.4375	0.0413114
Solyc03g114960	Kelch-like protein 20 ; contains Interpro domain IPR015915 Kelch-type beta propeller	1.35244	0.00127388
Solyc03g115040	Xylanase inhibitor ; contains Interpro domain IPR001461 Peptidase A1	1.11527	5.76e-05
Solyc03g115500	Heparanase ; contains Interpro domain IPR005199 Glycoside hydrolase family 79, N-terminal	1.28117	1.06e-06
Solyc03g115690	Genomic DNA chromosome 5 P1 clone MFB13	2.02229	0.0228138
Solyc03g115880	Unknown Protein	1.50806	0.0032111
Solyc03g116160	Phytochrome kinase substrate 1	2.00408	0.00173192
Solyc03g116170	Nucleosome assembly protein family ; contains Interpro domain IPR002164 Nucleosome assembly protein	1.04822	6.92e-11
Solyc03g116630	Unknown Protein	2.26473	2.23e-08
Solyc03g116700	Blue copper protein ; contains Interpro domain IPR003245 Plastocyanin-like	1.87264	0.000480962
Solyc03g116740	Genomic DNA chromosome 3 P1 clone MSJ11	1.29438	0.0347851
Solyc03g116930	Sister chromatid cohesion protein PDS5 homolog B ; contains Interpro domain IPR007942 Phospholipase-like, arabidopsis	1.53712	0.0137838
Solyc03g117600	Hydroxycinnamoyl-CoA shikimate/quinate hydroxycinnamoyltransferase ; contains Interpro domain IPR003480 Transferase	2.36506	2.5e-09
Solyc03g117870	4-coumarate CoA ligase ; contains Interpro domain IPR000873 AMP-dependent synthetase and ligase	1.41954	1.68e-10
Solyc03g118190	Ethylene responsive transcription factor 2a ; contains Interpro domain IPR001471 Pathogenesis-related transcriptional factor and ERF, DNA-binding	2.30775	1.36e-09
Solyc03g119210	Lipid transfer protein ; contains Interpro domain IPR013770 Plant lipid transfer protein and hydrophobic protein, helical	2.47949	0.000775546
Solyc03g119660	Cell number regulator 1 ; contains Interpro domain IPR006461 Protein of unknown function Cys-rich	2.17324	0.00180157
Solyc03g119980	Lipase-like protein	2.17392	2.92e-06
Solyc03g120470	Aquaporin ; contains Interpro domain IPR012269 Aquaporin	1.28335	0.000145615
Solyc03g120930	Avr9/Cf-9 rapidly elicited protein 146	1.50703	0.00269209
Solyc03g121140	Chloroplast unusual positioning 1A	2.48851	0.00076458
Solyc03g121180	GDSL esterase/lipase At5g22810 ; contains Interpro domain IPR001087 Lipase, GDSL	1.22069	0.00968755
Solyc03g123500	Ethylene responsive transcription factor 2a ; contains Interpro domain IPR001471 Pathogenesis-related transcriptional factor and ERF, DNA-binding	1.068	0.000849388
Solyc04g005610	NAC domain transcription factor ; contains Interpro domain IPR003441 No apical meristem protein	1.14734	0.0118467
Solyc04g005770	Pentatricopeptide repeat-containing protein ; contains Interpro domain IPR002885 Pentatricopeptide repeat	1.22267	0.0480592
Solyc04g006960	ABC transporter G family member 14 ; contains Interpro domain IPR013525 ABC-2 type transporter	1.11571	0.00916906
Solyc04g007000	Ethylene-responsive transcription factor 4 ; contains Interpro domain IPR003340 Transcriptional factor B3	1.39234	0.0222166
Solyc04g007220	Unknown Protein	1.08701	0.00187199
Solyc04g007690	Auxin efflux carrier ; contains Interpro domain IPR014024 Auxin efflux carrier, subgroup	1.60788	0.00596096
Solyc04g008430	Receptor like kinase, RLK	1.80063	0.00578446
Solyc04g009960	L-allo-threonine aldolase ; contains Interpro domain IPR001597 Aromatic amino acid beta-eliminating lyase/threonine aldolase	1.70536	0.0135392
Solyc04g011480	UPF0497 membrane protein 17 ; contains Interpro domain IPR006459 Uncharacterised protein family UPF0497, trans-membrane plant subgroup	4.2913	0.00393407
Solyc04g011750	Unknown Protein	3.96422	0.0465668
Solyc04g011770	Unknown Protein	1.31086	0.000164081
Solyc04g011990	Cc-nbs-lrr, resistance protein	2.51864	0.0224178
Solyc04g014380	Kinase interacting protein 1 ; contains Interpro domain IPR011684 KIP1-like	2.33179	0.0359476
Solyc04g016000	Heat stress transcription factor ; contains Interpro domain IPR000232 Heat shock factor -type, DNA-binding	3.53862	0.00244151
Solyc04g016190	Glucosyltransferase ; contains Interpro domain IPR002213 UDP-glucuronosyl/UDP-glucosyltransferase	3.35743	0.00651388
Solyc04g016230	Glucosyltransferase ; contains Interpro domain IPR002213 UDP-glucuronosyl/UDP-glucosyltransferase	2.14332	0.049125
Solyc04g016420	Unknown Protein	2.56679	0.00259576
Solyc04g040130	Omega-6 fatty acid desaturase ; contains Interpro domain IPR005804 Fatty acid desaturase, type 1	1.35716	0.0229535
Solyc04g049090	MLO-like protein 17 ; contains Interpro domain IPR004326 Mlo-related protein	5.75202	9.76e-06
Solyc04g050790	Unknown Protein	3.64637	0.0408165
Solyc04g054260	Cytochrome P450	2.65009	4.88e-08
Solyc04g054950	Tropinone reductase I ; contains Interpro domain IPR002347 Glucose/ribitol dehydrogenase	2.11915	0.0359382
Solyc04g063350	3-methyl-2-oxobutanoate dehydrogenase ; contains Interpro domain IPR001017 Dehydrogenase, E1 component	1.32509	0.0127849
Solyc04g064690	Peroxidase ; contains Interpro domain IPR002016 Haem peroxidase, plant/fungal/bacterial	1.74127	7.6e-06
Solyc04g064710	Alcohol dehydrogenase 2 ; contains Interpro domain IPR002085 Alcohol dehydrogenase superfamily, zinc-containing	2.83759	0.00810305
Solyc04g071070	Unknown Protein ; contains Interpro domain IPR006706 Extensin-like region	1.98506	3.11e-14
Solyc04g071770	Ethylene responsive transcription factor 2a ; contains Interpro domain IPR001471 Pathogenesis-related transcriptional factor and ERF, DNA-binding	1.98722	0.00112996
Solyc04g072740	High affinity sulfate transporter 1 ; contains Interpro domain IPR001902 Sulphate anion transporter	2.67452	0.000344343
Solyc04g072760	High affinity sulfate transporter 2 ; contains Interpro domain IPR001902 Sulphate anion transporter	1.92695	0.000685949
Solyc04g074360	UDP-glucuronosyltransferase ; contains Interpro domain IPR002213 UDP-glucuronosyl/UDP-glucosyltransferase	2.81476	0.0109982
Solyc04g074390	UDP-glucuronosyltransferase ; contains Interpro domain IPR002213 UDP-glucuronosyl/UDP-glucosyltransferase	2.49617	0.0246822
Solyc04g074480	3-deoxy-7-phosphoheptulonate synthase ; contains Interpro domain IPR002480 DAHP synthetase, class II	1.53011	5.13e-09
Solyc04g074700	Homeobox-leucine zipper protein ; contains Interpro domain IPR003106 Leucine zipper, homeobox-associated	1.58124	0.0020986
Solyc04g076120	Serine carboxypeptidase 1 ; contains Interpro domain IPR001563 Peptidase S10, serine carboxypeptidase	1.21376	0.0466955
Solyc04g076220	AT-hook motif nuclear localized protein 17 ; contains Interpro domain IPR014476 Predicted AT-hook DNA-binding	1.60221	0.00127447
Solyc04g076610	Receptor expression-enhancing protein 4 ; contains Interpro domain IPR004345 TB2/DP1 and HVA22 related protein	1.32658	0.000823577
Solyc04g076860	Inter-alpha-trypsin inhibitor heavy chain H2 ; contains Interpro domain IPR002035 von Willebrand factor, type A	1.7397	0.0152267
Solyc04g077960	BHLH transcription factor ; contains Interpro domain IPR011598 Helix-loop-helix DNA-binding	4.38905	0.000870988
Solyc04g078610	Kinesin-like protein ; contains Interpro domain IPR001752 Kinesin, motor region	1.1595	1.34e-05
Solyc04g078640	Ethylene-responsive transcription factor 5 ; contains Interpro domain IPR001471 Pathogenesis-related transcriptional factor and ERF, DNA-binding	1.01536	3.11e-05
Solyc04g078900	Cytochrome P450	1.22485	0.000160564
Solyc04g080790	BEL1-like homeodomain protein 3 ; contains Interpro domain IPR006563 POX	1.25318	0.0438595
Solyc04g080940	Nodulin-like protein ; contains Interpro domain IPR000620 Protein of unknown function DUF6, transmembrane	1.37304	0.000369989
Solyc04g081000	MADS box transcription factor ; contains Interpro domain IPR002100 Transcription factor, MADS-box IPR002487 Transcription factor, K-box	1.18194	0.0147856
Solyc04g081630	Heat shock protein 90 ; contains Interpro domain IPR015566 Molecular chaperone, heat shock protein, endoplasmin	4.03871	0.0309104
Solyc04g081900	Nucleoredoxin 1 ; contains Interpro domain IPR017936 Thioredoxin-like	1.05208	0.0178759
Solyc04g082030	Ornithine decarboxylase ; contains Interpro domain IPR002433 Ornithine decarboxylase	1.10944	8.95e-12
Solyc04g082280	AT1G76250-like protein	2.05703	0.000906495
Solyc04g082590	Canopy homolog 2	1.01348	0.0389037
Solyc05g005050	Cysteine-rich receptor-like protein kinase ; contains Interpro domain IPR002902 Protein of unknown function DUF26	2.3263	0.00400363
Solyc05g005060	S-receptor kinase ; contains Interpro domain IPR002290 Serine/threonine protein kinase	1.83871	0.000710645
Solyc05g006850	Thioredoxin H ; contains Interpro domain IPR015467 Thioredoxin, core	1.81664	0.00600285
Solyc05g006870	Thioredoxin H ; contains Interpro domain IPR015467 Thioredoxin, core	1.62644	3.49e-06
Solyc05g007150	UDP-galactose transporter 3 ; contains Interpro domain IPR013657 UAA transporter	1.15012	0.00348591
Solyc05g007470	AAA-ATPase ; contains Interpro domain IPR003959 ATPase, AAA-type, core	1.04202	0.00537327
Solyc05g007770	NAC domain transcription factor ; contains Interpro domain IPR003441 No apical meristem protein	1.55778	0.00406709
Solyc05g007950	Ribonuclease T2 ; contains Interpro domain IPR001568 Ribonuclease T2	4.31039	0.00458708
Solyc05g008220	Unknown Protein	3.05484	0.000622888
Solyc05g008930	Receptor-like kinase ; contains Interpro domain IPR002290 Serine/threonine protein kinase	1.31934	9.49e-06
Solyc05g009340	Unknown Protein	3.34834	0.0140997
Solyc05g009360	Unknown Protein	1.15466	0.000147596
Solyc05g009500	Peptide transporter ; contains Interpro domain IPR000109 TGF-beta receptor, type I/II extracellular region	1.75168	0.00446128
Solyc05g009530	Dihydrolipoyllysine-residue acetyltransferase component of pyruvate dehydrogenase complex ; contains Interpro domain IPR001078 2-oxoacid dehydrogenase acyltransferase, catalytic domain	1.17654	0.0387575
Solyc05g009700	Histidine amino acid transporter ; contains Interpro domain IPR013057 Amino acid transporter, transmembrane	2.22393	2.47e-08
Solyc05g009880	Transcription factor bHLH30 ; contains Interpro domain IPR001092 Basic helix-loop-helix dimerisation region bHLH	1.66077	0.0177395
Solyc05g010010	Plant-specific domain TIGR01570 family protein ; contains Interpro domain IPR006460 Protein of unknown function DUF617, plant	2.49714	0.0269529
Solyc05g015490	Non-specific lipid-transfer protein ; contains Interpro domain IPR003612 Plant lipid transfer protein/seed storage/trypsin-alpha amylase inhibitor	1.75842	0.000530133
Solyc05g015850	WRKY transcription factor-b ; contains Interpro domain IPR003657 DNA-binding WRKY	2.39574	0.000148574
Solyc05g018770	Esterase/lipase/thioesterase	6.23813	0.00217854
Solyc05g021370	Unknown Protein	6.15452	0.0424512
Solyc05g024190	Unknown Protein	1.7898	0.0463934
Solyc05g041540	Serine carboxypeptidase ; contains Interpro domain IPR001563 Peptidase S10, serine carboxypeptidase	1.79293	0.000861737
Solyc05g046290	Xyloglucan endotransglucosylase/hydrolase 2 ; contains Interpro domain IPR016455 Xyloglucan endotransglucosylase/hydrolase	3.90494	6.6e-06
Solyc05g047530	Cytochrome P450	1.41087	0.0271623
Solyc05g048740	LOB domain protein 1 ; contains Interpro domain IPR004883 Lateral organ boundaries, LOB	1.74933	0.0134028
Solyc05g050280	GH3 family protein ; contains Interpro domain IPR004993 GH3 auxin-responsive promoter	1.60609	7.6e-06
Solyc05g050330	WRKY transcription factor 6 ; contains Interpro domain IPR003657 DNA-binding WRKY	1.34056	0.000581066
Solyc05g051200	Ethylene-responsive transcription factor 1A ; contains Interpro domain IPR001471 Pathogenesis-related transcriptional factor and ERF, DNA-binding	1.62027	0.0367067
Solyc05g051270	Cysteine-rich repeat secretory protein 60 ; contains Interpro domain IPR002902 Protein of unknown function DUF26	1.41662	0.0239873
Solyc05g052050	Ethylene responsive transcription factor 1a ; contains Interpro domain IPR001471 Pathogenesis-related transcriptional factor and ERF, DNA-binding	1.08748	0.00479709
Solyc05g052280	Peroxidase ; contains Interpro domain IPR002016 Haem peroxidase, plant/fungal/bacterial	3.21626	2.75e-10
Solyc05g052680	Hydroxycinnamoyl transferase ; contains Interpro domain IPR003480 Transferase	3.14955	2.59e-05
Solyc05g054030	C2H2L domain class transcription factor ; contains Interpro domain IPR007087 Zinc finger, C2H2-type	3.46248	0.000499514
Solyc05g054380	Major allergen Mal d 1 ; contains Interpro domain IPR000916 Bet v I allergen	6.80274	0.00331578
Solyc05g054490	Trans-2-enoyl-CoA reductase ; contains Interpro domain IPR001104 3-oxo-5-alpha-steroid 4-dehydrogenase, C-terminal	1.18787	0.0278859
Solyc05g054890	ABC transporter G family member 1 ; contains Interpro domain IPR013525 ABC-2 type transporter	2.69816	0.0420254
Solyc05g056170	Phenylalanine ammonia-lyase ; contains Interpro domain IPR005922 Phenylalanine ammonia-lyase	3.21772	1.55e-07
Solyc06g005000	IBR finger domain-containing protein ; contains Interpro domain IPR002867 Zinc finger, C6HC-type	2.43381	1.15e-06
Solyc06g009380	mRNA clone RAFL24-05-D16	1.33471	7.95e-05
Solyc06g009770	Binding protein	1.31748	0.0487677
Solyc06g016770	Zinc finger family protein ; contains Interpro domain IPR011016 Zinc finger, RING-CH-type	1.38569	0.00519593
Solyc06g030590	8-amino-7-oxononanoate synthase ; contains Interpro domain IPR004839 Aminotransferase, class I and II	1.6749	0.0186679
Solyc06g034370	Pectinesterase ; contains Interpro domain IPR006501 Pectinesterase inhibitor	1.36667	0.000337534
Solyc06g050440	Peroxidase ; contains Interpro domain IPR002016 Haem peroxidase, plant/fungal/bacterial	2.03595	9.67e-05
Solyc06g050800	Amino acid transporter ; contains Interpro domain IPR013057 Amino acid transporter, transmembrane	1.60746	0.00340005
Solyc06g051800	Expansin ; contains Interpro domain IPR007112 Expansin 45, endoglucanase-like IPR007117 Pollen allergen/expansin, C-terminal	2.1032	6e-14
Solyc06g051960	Pectinesterase ; contains Interpro domain IPR000070 Pectinesterase, catalytic	1.01468	0.0193868
Solyc06g051970	Calcineurin B-like calcium binding protein ; contains Interpro domain IPR015757 Calcineurin B protein	1.53223	0.0450577
Solyc06g053180	Cytochrome b5	1.16573	0.00406488
Solyc06g053850	Pentatricopeptide repeat-containing protein ; contains Interpro domain IPR002885 Pentatricopeptide repeat	1.17066	0.0390349
Solyc06g059860	Unknown Protein	1.19791	0.00690879
Solyc06g059880	Acetolactate synthase ; contains Interpro domain IPR012846 Acetolactate synthase, large subunit, biosynthetic	1.78473	0.000351408
Solyc06g060760	Aquaporin ; contains Interpro domain IPR012269 Aquaporin	1.81053	0.0398241
Solyc06g061230	Unknown Protein ; contains Interpro domain IPR009632 Putative metallocarboxypeptidase inhibitor	2.48424	9.91e-06
Solyc06g062330	UDP-glucosyltransferase HvUGT5876 ; contains Interpro domain IPR002213 UDP-glucuronosyl/UDP-glucosyltransferase	1.38723	0.00105688
Solyc06g062600	Choline dehydrogenase ; contains Interpro domain IPR012132 Glucose-methanol-choline oxidoreductase	1.41579	0.0014175
Solyc06g063060	Auxin-repressed protein-like protein ; contains Interpro domain IPR008406 Dormancyauxin associated	1.36493	1.68e-06
Solyc06g066240	Cytochrome P450	2.69404	6.8e-08
Solyc06g066540	Ethylene-responsive transcription factor 13 ; contains Interpro domain IPR001471 Pathogenesis-related transcriptional factor and ERF, DNA-binding	1.44937	0.00391726
Solyc06g066820	Gibberellin 3-beta-hydroxylase ; contains Interpro domain IPR005123 Oxoglutarate and iron-dependent oxygenase	3.16087	6.28e-05
Solyc06g067980	Unknown Protein	1.64499	0.010872
Solyc06g068350	Unknown Protein	2.25674	0.0393224
Solyc06g068590	Serine/threonine protein kinase ; contains Interpro domain IPR002290 Serine/threonine protein kinase	1.78315	0.0018642
Solyc06g068620	Unknown Protein	1.40627	0.00564621
Solyc06g068650	4-coumarate CoA ligase ; contains Interpro domain IPR000873 AMP-dependent synthetase and ligase	1.68785	4.34e-11
Solyc06g068830	Ethylene responsive transcription factor 2b ; contains Interpro domain IPR001471 Pathogenesis-related transcriptional factor and ERF, DNA-binding	2.42397	0.0161305
Solyc06g068900	Nudix hydrolase 4 ; contains Interpro domain IPR000086 NUDIX hydrolase domain	1.00711	0.00954526
Solyc06g069070	Lipid transfer protein ; contains Interpro domain IPR013770 Plant lipid transfer protein and hydrophobic protein, helical	1.59516	0.00803919
Solyc06g069710	NAC domain protein IPR003441 ; contains Interpro domain IPR003441 No apical meristem protein	2.77498	0.00238265
Solyc06g069720	Thioredoxin 2 ; contains Interpro domain IPR015467 Thioredoxin, core	1.62818	2.43e-06
Solyc06g070960	ATP-binding cassette transporter sub-family A member 14 ; contains Interpro domain IPR003439 ABC transporter-like	1.4743	0.0344241
Solyc06g072530	UPF0497 membrane protein 8 ; contains Interpro domain IPR006459 Uncharacterised protein family UPF0497, trans-membrane plant subgroup	6.4532	0.0033728
Solyc06g072550	UPF0497 membrane protein 8 ; contains Interpro domain IPR006459 Uncharacterised protein family UPF0497, trans-membrane plant subgroup	6.52883	0.0306687
Solyc06g072610	Palmitoyltransferase-like protein ; contains Interpro domain IPR001594 Zinc finger, DHHC-type	1.06212	0.0154053
Solyc06g072620	MtN3-like protein ; contains Interpro domain IPR018179 RAG1-activating protein 1 homologue	1.31697	0.035809
Solyc06g072630	MtN3-like protein ; contains Interpro domain IPR018179 RAG1-activating protein 1 homologue	1.98553	0.0076073
Solyc06g072680	Receptor expression-enhancing protein 5 ; contains Interpro domain IPR004345 TB2/DP1 and HVA22 related protein	2.99232	0.000261639
Solyc06g073990	Unknown Protein	1.23532	0.0194642
Solyc06g074390	Fatty acyl coA reductase ; contains Interpro domain IPR013120 Male sterility, NAD-binding	1.11386	0.0312203
Solyc06g074420	Cytochrome P450	2.89671	1.71e-08
Solyc06g075650	Aquaporin ; contains Interpro domain IPR012269 Aquaporin	2.28305	0.00540204
Solyc06g082190	Serine/threonine/tyrosine kinase ; contains Interpro domain IPR002290 Serine/threonine protein kinase	1.11556	0.00335652
Solyc06g082240	Laccase-13 ; contains Interpro domain IPR017761 Laccase	3.97853	0.00422406
Solyc06g082350	Unknown Protein	1.47665	0.0494602
Solyc06g083270	ER lumen retaining receptor family-like protein ; contains Interpro domain IPR000133 ER lumen protein retaining receptor	1.10036	0.0374359
Solyc06g084330	Hv711N16.16 ; contains Interpro domain IPR003864 Protein of unknown function DUF221	1.89663	0.0092038
Solyc07g005490	Unknown Protein	1.04501	0.044128
Solyc07g006600	GDU1	1.96862	8.81e-05
Solyc07g008250	SCF E3 ubiquitin ligase complex F-box protein grrA ; contains Interpro domain IPR006553 Leucine-rich repeat, cysteine-containing subtype	1.3263	0.000286292
Solyc07g008520	Peptide transporter ; contains Interpro domain IPR000109 TGF-beta receptor, type I/II extracellular region	1.69681	1.53e-05
Solyc07g008630	LRR receptor-like serine/threonine-protein kinase, RLP	1.02269	0.00434245
Solyc07g008710	Major latex-like protein ; contains Interpro domain IPR000916 Bet v I allergen	6.755	0.02159
Solyc07g043310	Aminotransferase ; contains Interpro domain IPR005814 Aminotransferase class-III	1.05731	0.00917775
Solyc07g045350	Acetyl-CoA C-acetyltransferase protein ; contains Interpro domain IPR002155 Thiolase	1.08523	0.0189267
Solyc07g049440	GDSL esterase/lipase At2g04570 ; contains Interpro domain IPR001087 Lipase, GDSL	1.58132	0.0191362
Solyc07g049550	1-aminocyclopropane-1-carboxylate oxidase ; contains Interpro domain IPR005123 Oxoglutarate and iron-dependent oxygenase	2.34181	0.00210252
Solyc07g051930	Protein serine/threonine kinase ; contains Interpro domain IPR002290 Serine/threonine protein kinase	1.7733	0.0349723
Solyc07g052460	Genomic DNA chromosome 3 P1 clone MSD21	1.07412	5.73e-05
Solyc07g052950	Unknown Protein	2.01644	0.035206
Solyc07g053270	HAD-superfamily hydrolase subfamily IA variant 3 containing protein expressed ; contains Interpro domain IPR005834 Haloacid dehalogenase-like hydrolase	2.33742	0.0430455
Solyc07g053570	Zinc finger family protein ; contains Interpro domain IPR007087 Zinc finger, C2H2-type	1.47059	0.00725781
Solyc07g053890	O-acyltransferase WSD1 ; contains Interpro domain IPR009721 Protein of unknown function DUF1298	1.17784	0.0231418
Solyc07g054170	Expansin B1 ; contains Interpro domain IPR007117 Pollen allergen/expansin, C-terminal	2.329	0.00634999
Solyc07g054470	Unknown Protein	1.91581	0.00220708
Solyc07g054500	Receptor like kinase, RLK	1.0258	1.7e-05
Solyc07g055080	Proteasome subunit alpha type ; contains Interpro domain IPR001353 Proteasome, subunit alpha/beta	1.04923	0.0153749
Solyc07g055490	Cytochrome P450	4.59554	0.00145335
Solyc07g056170	Subtilisin-like protease ; contains Interpro domain IPR015500 Peptidase S8, subtilisin-related	1.46387	0.00580611
Solyc07g056280	WRKY transcription factor 16 ; contains Interpro domain IPR003657 DNA-binding WRKY	1.38366	0.0173043
Solyc07g056410	Receptor like kinase, RLK	2.77803	2.43e-06
Solyc07g061720	Gibberellin 2-oxidase ; contains Interpro domain IPR005123 Oxoglutarate and iron-dependent oxygenase	2.71006	5.99e-06
Solyc07g062490	S-locus-specific glycoprotein ; contains Interpro domain IPR001480 Curculin-like lectin	1.77859	0.0114258
Solyc07g062670	Unknown Protein	3.60459	0.00247914
Solyc07g062860	Genomic DNA chromosome 3 BAC clone F4B12	1.01094	0.0270913
Solyc07g063410	NAC domain protein IPR003441 ; contains Interpro domain IPR003441 No apical meristem protein	1.07302	3.28e-06
Solyc07g063470	Unknown Protein	2.09512	0.0249913
Solyc07g063750	Serine/threonine-protein kinase receptor ; contains Interpro domain IPR002290 Serine/threonine protein kinase	1.74312	0.029203
Solyc07g065930	BTB/POZ domain-containing protein ; contains Interpro domain IPR013089 Kelch related	1.05658	0.034519
Solyc07g066330	NAC domain protein IPR003441 ; contains Interpro domain IPR003441 No apical meristem protein	2.87716	0.00658128
Solyc08g005120	Cinnamoyl-CoA reductase-like protein ; contains Interpro domain IPR016040 NAD -binding domain	1.74846	0.0311555
Solyc08g006470	Zinc finger family protein ; contains Interpro domain IPR007087 Zinc finger, C2H2-type	1.05333	0.0333219
Solyc08g006730	N-acetyltransferase ; contains Interpro domain IPR000182 GCN5-related N-acetyltransferase	3.25723	0.00259576
Solyc08g006740	Decarboxylase family protein ; contains Interpro domain IPR002129 Pyridoxal phosphate-dependent decarboxylase	3.0666	4.17e-08
Solyc08g006750	Decarboxylase family protein ; contains Interpro domain IPR002129 Pyridoxal phosphate-dependent decarboxylase	2.4632	0.00675271
Solyc08g006770	Anthocyanidin synthase ; contains Interpro domain IPR005123 Oxoglutarate and iron-dependent oxygenase	1.96795	5.58e-07
Solyc08g014150	GRAM domain containing protein ; contains Interpro domain IPR004182 GRAM	1.25756	0.0174531
Solyc08g044260	CER1 ; contains Interpro domain IPR006694 Fatty acid hydroxylase	1.33564	0.000222187
Solyc08g048510	Unknown Protein	1.19295	0.00727051
Solyc08g061480	Chalcone isomerase ; contains Interpro domain IPR003466 Chalcone isomerase, subgroup	1.3626	0.0294235
Solyc08g066660	Ethylene-responsive transcription factor 1 ; contains Interpro domain IPR001471 Pathogenesis-related transcriptional factor and ERF, DNA-binding	2.92111	0.000416264
Solyc08g066840	Aquaporin-like protein ; contains Interpro domain IPR012269 Aquaporin	1.73381	0.0216304
Solyc08g067260	Fatty acid elongase 3-ketoacyl-CoA synthase ; contains Interpro domain IPR012392 Very-long-chain 3-ketoacyl-CoA synthase	1.04296	0.02451
Solyc08g067370	Unknown Protein	1.54409	0.00704913
Solyc08g067410	Fatty acid elongase 3-ketoacyl-CoA synthase ; contains Interpro domain IPR012392 Very-long-chain 3-ketoacyl-CoA synthase	1.67478	0.00156513
Solyc08g068150	BURP domain-containing protein ; contains Interpro domain IPR004873 BURP	1.10595	0.00639566
Solyc08g068730	N-acetyltransferase ; contains Interpro domain IPR000182 GCN5-related N-acetyltransferase	3.02014	9.13e-08
Solyc08g074630	Polyphenol oxidase ; contains Interpro domain IPR016213 Polyphenol oxidase, plant	3.46708	0.000820643
Solyc08g075550	Alternative oxidase ; contains Interpro domain IPR002680 Alternative oxidase	3.65179	0.0235997
Solyc08g075560	Unknown Protein	2.47046	0.000531546
Solyc08g075710	Amino acid permease-like protein ; contains Interpro domain IPR002293 Amino acid/polyamine transporter I	1.08076	0.00488211
Solyc08g076300	4-coumarate-coa ligase ; contains Interpro domain IPR000873 AMP-dependent synthetase and ligase	1.01104	0.0141697
Solyc08g076730	TPR domain protein ; contains Interpro domain IPR011990 Tetratricopeptide-like helical	1.24185	0.00119553
Solyc08g077330	Expansin-like protein ; contains Interpro domain IPR007112 Expansin 45, endoglucanase-like	1.7792	0.00493477
Solyc08g077370	Purine permease family protein ; contains Interpro domain IPR004853 Protein of unknown function DUF250	3.09718	7.56e-10
Solyc08g078870	Proline-rich protein ; contains Interpro domain IPR013770 Plant lipid transfer protein and hydrophobic protein, helical	2.5876	1.58e-07
Solyc08g078950	Nitrate transporter ; contains Interpro domain IPR000109 TGF-beta receptor, type I/II extracellular region	1.25111	0.0240749
Solyc08g078960	Oxysterol-binding family protein ; contains Interpro domain IPR000648 Oxysterol-binding protein	1.58022	0.00175435
Solyc08g080630	Chymotrypsin inhibitor-2 ; contains Interpro domain IPR000864 Proteinase inhibitor I13, potato inhibitor I	1.39964	0.00304516
Solyc08g080640	Osmotin-like protein ; contains Interpro domain IPR017949 Thaumatin, conserved site IPR001938 Thaumatin, pathogenesis-related	1.94589	0.00565014
Solyc08g081680	GTP binding protein ; contains Interpro domain IPR007612 Protein of unknown function DUF567	1.47449	0.0342846
Solyc08g082250	Endoglucanase 1 ; contains Interpro domain IPR008928 Six-hairpin glycosidase-like IPR012341 Six-hairpin glycosidase IPR018221 Glycoside hydrolase, family 9, active site IPR001701 Glycoside hydrolase, family 9	1.50503	0.00473052
Solyc08g082820	Heat shock protein ; contains Interpro domain IPR013126 Heat shock protein 70	1.20218	0.000258739
Solyc08g082870	Dehydrogenase/reductase SDR family member 13 ; contains Interpro domain IPR002347 Glucose/ribitol dehydrogenase	1.38327	0.0288332
Solyc08g083380	Mitochondrial import inner membrane translocase subunit Tim13 ; contains Interpro domain IPR004217 Mitochondrial inner membrane translocase complex, Tim8/9/10/13-zinc finger-like	1.08695	1.12e-05
Solyc09g007520	Peroxidase ; contains Interpro domain IPR000823 Plant peroxidase	2.76843	0.00822061
Solyc09g007760	Aquaporin 2 ; contains Interpro domain IPR012269 Aquaporin	1.29095	0.017437
Solyc09g008020	Cysteine-type peptidase ; contains Interpro domain IPR003323 Ovarian tumour, otubain	1.22382	0.0117212
Solyc09g008170	Auxin responsive SAUR protein ; contains Interpro domain IPR003676 Auxin responsive SAUR protein	6.74682	0.0369507
Solyc09g008620	Polyadenylate binding protein ; contains Interpro domain IPR006515 Polyadenylate binding protein, human types 1, 2, 3, 4	4.26148	0.0366209
Solyc09g009220	Unknown Protein	1.25568	0.047838
Solyc09g009590	Zinc finger A20 and AN1 domain-containing stress-associated protein 4 ; contains Interpro domain IPR002653 Zinc finger, A20-type IPR000058 Zinc finger, AN1-type	1.2596	0.000981506
Solyc09g010000	1-aminocyclopropane-1-carboxylate oxidase-like protein ; contains Interpro domain IPR005123 Oxoglutarate and iron-dependent oxygenase	1.00372	0.000899799
Solyc09g010430	Unknown Protein	1.64283	0.00517195
Solyc09g010940	Pyrimidine 5&apos-nucleotidase ; contains Interpro domain IPR010237 Pyrimidine 5-nucleotidase	1.06886	0.0258604
Solyc09g011590	Glutathione S-transferase-like protein ; contains Interpro domain IPR004046 Glutathione S-transferase, C-terminal	1.69768	0.0111999
Solyc09g015660	Bromodomain containing 2 ; contains Interpro domain IPR001487 Bromodomain	2.06864	0.0472546
Solyc09g018170	Serine/threonine protein kinase ; contains Interpro domain IPR002290 Serine/threonine protein kinase	1.08954	0.00526552
Solyc09g064750	Unknown Protein	3.69277	0.010882
Solyc09g065520	Homocysteine s-methyltransferase ; contains Interpro domain IPR003726 Homocysteine S-methyltransferase	1.04718	1.99e-05
Solyc09g074780	Zinc finger protein ; contains Interpro domain IPR007087 Zinc finger, C2H2-type	1.65681	0.0175998
Solyc09g074890	Rapid alkalinization factor 1 ; contains Interpro domain IPR008801 Rapid ALkalinization Factor	1.68497	0.0198158
Solyc09g075070	Beta-glucosidase ; contains Interpro domain IPR001360 Glycoside hydrolase, family 1	1.85073	7.2e-06
Solyc09g075440	Ethylene receptor ; contains Interpro domain IPR005467 Signal transduction histidine kinase, core	1.12968	0.0348936
Solyc09g075650	Unknown Protein	2.04159	0.0167121
Solyc09g075810	Blue copper protein ; contains Interpro domain IPR003245 Plastocyanin-like	1.34334	0.0480342
Solyc09g082340	Vicilin-like protein ; contains Interpro domain IPR014710 RmlC-like jelly roll fold	4.1812	0.00159779
Solyc09g082570	Neurogenic locus notch protein-like	1.04842	0.0396715
Solyc09g083050	Fatty acid elongase 3-ketoacyl-CoA synthase ; contains Interpro domain IPR012392 Very-long-chain 3-ketoacyl-CoA synthase	1.21034	0.0190428
Solyc09g089610	Ethylene receptor ; contains Interpro domain IPR001789 Signal transduction response regulator, receiver region IPR014525 Signal transduction histidine kinase, hybrid-type, ethylene sensor IPR005467 Signal transduction histidine kinase, core	1.48738	0.0196907
Solyc09g089730	1-aminocyclopropane-1-carboxylate oxidase-like protein ; contains Interpro domain IPR005123 Oxoglutarate and iron-dependent oxygenase	1.00296	0.0338044
Solyc09g089740	1-aminocyclopropane-1-carboxylate oxidase-like protein ; contains Interpro domain IPR005123 Oxoglutarate and iron-dependent oxygenase	3.96766	2e-11
Solyc09g089750	1-aminocyclopropane-1-carboxylate oxidase homolog	8.27144	9.71e-08
Solyc09g089790	1-aminocyclopropane-1-carboxylate oxidase-like protein ; contains Interpro domain IPR005123 Oxoglutarate and iron-dependent oxygenase	2.67225	0.0312176
Solyc09g090070	Inorganic phosphate transporter ; contains Interpro domain IPR004738 Phosphate permease	1.99949	7.82e-10
Solyc09g090550	Actin related protein 2/3 complex subunit 2 ; contains Interpro domain IPR007188 Arp2/3 complex, 34kDa subunit p34-Arc	3.13037	0.00226957
Solyc09g090790	MYB transcription factor ; contains Interpro domain IPR015495 Myb transcription factor	1.13361	0.00232884
Solyc09g090970	Major allergen Mal d 1 ; contains Interpro domain IPR000916 Bet v I allergen	1.28758	0.00597868
Solyc09g090990	Major allergen Mal d 1 ; contains Interpro domain IPR000916 Bet v I allergen	2.69226	2.53e-07
Solyc09g091000	Major allergen Mal d 1 ; contains Interpro domain IPR000916 Bet v I allergen	1.60543	5.48e-06
Solyc09g091430	Pectate lyase 1-27 ; contains Interpro domain IPR002022 Pectate lyase/Amb allergen	1.42603	0.015008
Solyc09g092270	Hydroxycinnamoyl-CoA shikimate/quinate hydroxycinnamoyl transferase ; contains Interpro domain IPR003480 Transferase	1.39173	0.0109982
Solyc09g092640	Cytochrome P450	1.6673	0.00465716
Solyc09g092720	Unknown Protein ; contains Interpro domain IPR010800 Glycine rich	3.31874	0.00636358
Solyc09g097760	Glycine rich protein ; contains Interpro domain IPR010800 Glycine rich	1.65603	8.91e-10
Solyc09g098030	Cytochrome P450	1.01611	0.000212853
Solyc10g005040	Harpin-induced protein-like ; contains Interpro domain IPR010847 Harpin-induced 1	1.72273	0.0270138
Solyc10g005500	Cation diffusion facilitator 9 ; contains Interpro domain IPR002524 Cation efflux protein	4.10712	0.00713845
Solyc10g005550	Myb-related transcription factor ; contains Interpro domain IPR015495 Myb transcription factor	1.24712	0.0283411
Solyc10g005950	Nudix hydrolase 2 ; contains Interpro domain IPR000086 NUDIX hydrolase domain	2.0168	0.00555689
Solyc10g006720	Serine/threonine-protein kinase receptor ; contains Interpro domain IPR002290 Serine/threonine protein kinase	1.18803	0.0473359
Solyc10g008320	Unknown Protein	2.37646	0.0122294
Solyc10g009240	Fatty acid elongase 3-ketoacyl-CoA synthase ; contains Interpro domain IPR012392 Very-long-chain 3-ketoacyl-CoA synthase	1.09098	0.046753
Solyc10g009410	Aspartic proteinase nepenthesin I ; contains Interpro domain IPR001461 Peptidase A1	1.72053	0.000885191
Solyc10g011660	GH3 family protein ; contains Interpro domain IPR004993 GH3 auxin-responsive promoter	3.26934	0.000120016
Solyc10g018340	Auxin responsive SAUR protein ; contains Interpro domain IPR003676 Auxin responsive SAUR protein	1.77095	0.000345929
Solyc10g039290	Peptide transporter-like protein ; contains Interpro domain IPR000109 TGF-beta receptor, type I/II extracellular region	2.21636	0.0185919
Solyc10g044880	Unknown Protein	1.15943	0.00358252
Solyc10g047660	CHCH domain containing protein expressed	1.39632	1.81e-07
Solyc10g050160	Caffeoyl-CoA 3-O-methyltransferase ; contains Interpro domain IPR002935 O-methyltransferase, family 3	4.94024	0.0032111
Solyc10g050880	Gibberellin receptor GID1L2 ; contains Interpro domain IPR013094 Alpha/beta hydrolase fold-3	2.58414	0.0102992
Solyc10g051130	Multidrug resistance protein mdtK ; contains Interpro domain IPR002528 Multi antimicrobial extrusion protein MatE	5.19577	3.57e-07
Solyc10g052500	Phenylcoumaran benzylic ether reductase 3 ; contains Interpro domain IPR008030 NmrA-like	1.66815	0.00807944
Solyc10g054040	26S protease regulatory subunit ; contains Interpro domain IPR005937 26S proteasome subunit P45	1.25433	0.000478406
Solyc10g054100	EDS5 ; contains Interpro domain IPR002528 Multi antimicrobial extrusion protein MatE	1.2156	0.00424
Solyc10g054900	Proline-rich protein ; contains Interpro domain IPR010616 Protein of unknown function DUF1210	1.48462	0.00042857
Solyc10g055420	Unknown Protein	1.17997	0.00762284
Solyc10g074890	Receptor like kinase, RLK	2.30884	0.00270308
Solyc10g074920	Mannan endo-1 4-beta-mannosidase ; contains Interpro domain IPR001547 Glycoside hydrolase, family 5	2.01238	1.38e-05
Solyc10g075090	Non-specific lipid-transfer protein ; contains Interpro domain IPR013770 Plant lipid transfer protein and hydrophobic protein, helical	2.3092	0.00046087
Solyc10g075100	Non-specific lipid-transfer protein ; contains Interpro domain IPR000528 Plant lipid transfer protein/Par allergen	1.19233	0.04581
Solyc10g075110	Non-specific lipid-transfer protein ; contains Interpro domain IPR000528 Plant lipid transfer protein/Par allergen	2.427	0.0258237
Solyc10g076660	Anthocyanidin synthase ; contains Interpro domain IPR005123 Oxoglutarate and iron-dependent oxygenase	6.69246	0.00200856
Solyc10g078270	Nodulin MtN21 family protein ; contains Interpro domain IPR000620 Protein of unknown function DUF6, transmembrane	1.25501	4.1e-07
Solyc10g078340	Os03g0364500 protein	2.26171	0.00979895
Solyc10g078500	Small basic intrinsic protein 1-2 ; contains Interpro domain IPR000425 Major intrinsic protein	3.02314	7.94e-07
Solyc10g078510	Glucan endo-1 3-beta-glucosidase 5 ; contains Interpro domain IPR013781 Glycoside hydrolase, subgroup, catalytic core	3.26075	0.00904681
Solyc10g078770	Seed maturation protein LEA 4 ; contains Interpro domain IPR005513 Late embryogenesis abundant group 1	2.24539	0.00299532
Solyc10g079690	Unknown Protein	1.12622	0.00199293
Solyc10g080070	GTP-binding family protein ; contains Interpro domain IPR002917 GTP-binding protein, HSR1-related	1.05918	5.89e-05
Solyc10g080350	DNA-directed RNA polymerase ; contains Interpro domain IPR015699 DNA-directed RNA pol I, largest subunit	3.10278	0.00133251
Solyc10g080870	Cytochrome P450	1.66764	0.00596914
Solyc10g080900	3-oxoacyl-reductase ; contains Interpro domain IPR002347 Glucose/ribitol dehydrogenase	6.53567	6.29e-09
Solyc10g081950	Unknown Protein	1.55336	0.0227075
Solyc10g083140	Unknown Protein	2.10165	0.00690378
Solyc10g083290	Beta-fructofuranosidase insoluble isoenzyme 2 ; contains Interpro domain IPR018053 Glycoside hydrolase, family 32, active site IPR013148 Glycosyl hydrolases family 32, N-terminal IPR001362 Glycoside hydrolase, family 32	1.30766	0.0325993
Solyc10g083400	Cytochrome P450	1.42983	0.00051437
Solyc10g083690	Cytochrome P450	1.01263	3.79e-06
Solyc10g083720	Pyruvate kinase ; contains Interpro domain IPR001697 Pyruvate kinase	5.10076	0.00275436
Solyc10g084240	Peroxidase ; contains Interpro domain IPR002016 Haem peroxidase, plant/fungal/bacterial	4.65951	0.00353671
Solyc10g085190	Anthocyanidin synthase ; contains Interpro domain IPR005123 Oxoglutarate and iron-dependent oxygenase	3.33752	0.0104159
Solyc10g086180	Phenylalanine ammonia-lyase ; contains Interpro domain IPR005922 Phenylalanine ammonia-lyase	1.63784	8.97e-06
Solyc10g086190	Adenosine kinase ; contains Interpro domain IPR001805 Adenosine kinase	1.30459	0.00442504
Solyc10g086240	Glucosyltransferase ; contains Interpro domain IPR002213 UDP-glucuronosyl/UDP-glucosyltransferase	3.28603	0.00418173
Solyc11g005280	Ring finger protein ; contains Interpro domain IPR018957 Zinc finger, C3HC4 RING-type	2.25037	3.63e-10
Solyc11g006290	3-oxo-5-alpha-steroid 4-dehydrogenase family protein ; contains Interpro domain IPR001104 3-oxo-5-alpha-steroid 4-dehydrogenase, C-terminal	1.24423	0.00898347
Solyc11g007030	Hydrolase alpha/beta fold family protein ; contains Interpro domain IPR000073 Alpha/beta hydrolase fold-1	2.25106	0.025254
Solyc11g007200	Copper chaperone ; contains Interpro domain IPR006121 Heavy metal transport/detoxification protein	1.13102	3.38e-08
Solyc11g007390	UDP-glucosyltransferase ; contains Interpro domain IPR002213 UDP-glucuronosyl/UDP-glucosyltransferase	3.47438	0.0244234
Solyc11g008440	Amino acid transporter ; contains Interpro domain IPR013057 Amino acid transporter, transmembrane	1.64208	0.000120016
Solyc11g008680	Acyl- ; contains Interpro domain IPR005067 Fatty acid desaturase, type 2	1.607	0.00942454
Solyc11g008720	Beta-glucosidase G4 ; contains Interpro domain IPR001360 Glycoside hydrolase, family 1	2.24734	0.0195453
Solyc11g013330	F2E2.8	1.03654	0.0327706
Solyc11g017470	NAC domain protein IPR003441 ; contains Interpro domain IPR003441 No apical meristem protein	1.18698	3.17e-05
Solyc11g018680	ABC transporter G family member 25 ; contains Interpro domain IPR013525 ABC-2 type transporter	1.0419	0.000759715
Solyc11g032050	GDSL esterase/lipase At1g71691 ; contains Interpro domain IPR001087 Lipase, GDSL	4.75275	0.024263
Solyc11g065360	ABC transporter G family member 15 ; contains Interpro domain IPR013525 ABC-2 type transporter	2.76403	0.0216627
Solyc11g066270	Xyloglucan endotransglucosylase/hydrolase 9 ; contains Interpro domain IPR016455 Xyloglucan endotransglucosylase/hydrolase	3.60465	0.00949315
Solyc11g066800	Lysine/histidine transporter ; contains Interpro domain IPR013057 Amino acid transporter, transmembrane	4.68554	0.00214205
Solyc11g067190	Fatty acyl coA reductase ; contains Interpro domain IPR013120 Male sterility, NAD-binding	3.26925	0.0360486
Solyc11g068940	U-box domain-containing protein 24 ; contains Interpro domain IPR003613 U box domain	3.2196	0.000757769
Solyc11g070070	Zinc finger CCCH domain-containing protein 39 ; contains Interpro domain IPR000571 Zinc finger, CCCH-type	1.06057	0.0404601
Solyc11g072630	Mitogen-activated protein kinase ; contains Interpro domain IPR008351 JNK MAP kinase	1.5848	0.000218647
Solyc11g073020	Metal ion binding protein ; contains Interpro domain IPR006121 Heavy metal transport/detoxification protein	2.55176	0.00178843
Solyc12g005720	Cysteine-rich receptor-like protein kinase ; contains Interpro domain IPR002902 Protein of unknown function DUF26	2.78661	0.0115472
Solyc12g005730	Glycosyltransferase-like protein ; contains Interpro domain IPR006740 Protein of unknown function DUF604	1.15483	0.0348103
Solyc12g006050	Nitrate transporter ; contains Interpro domain IPR000109 TGF-beta receptor, type I/II extracellular region	1.12191	0.0019487
Solyc12g006210	ATP synthase subunit beta chloroplastic	1.04101	0.000622888
Solyc12g006220	Genomic DNA chromosome 5 P1 clone MDA7	1.06899	0.00280013
Solyc12g006600	Zinc finger family protein ; contains Interpro domain IPR001876 Zinc finger, RanBP2-type	2.61177	0.0106431
Solyc12g006850	Potassium channel ; contains Interpro domain IPR002110 Ankyrin	2.39517	0.000388036
Solyc12g008380	Avr9/Cf-9 rapidly elicited protein 146	2.69754	0.0200599
Solyc12g009560	F-box/LRR-repeat protein ; contains Interpro domain IPR001810 Cyclin-like F-box	1.39859	0.000946834
Solyc12g009680	Adiponectin receptor protein 2 ; contains Interpro domain IPR004254 Hly-III related	1.79395	0.0084929
Solyc12g009820	Processive diacylglycerol glucosyltransferase ; contains Interpro domain IPR009695 Monogalactosyldiacylglycerol synthase	1.47819	0.0187051
Solyc12g010410	Homeobox protein knotted-1-like 3 ; contains Interpro domain IPR005541 KNOX2	1.7233	5.02e-06
Solyc12g013620	NAC domain protein IPR003441 ; contains Interpro domain IPR003441 No apical meristem protein	1.30447	2.2e-09
Solyc12g013830	Unknown Protein	1.07334	0.0416278
Solyc12g013900	CT099 ; contains Interpro domain IPR003245 Plastocyanin-like	1.03587	1.66e-07
Solyc12g014140	Transcription factor CYCLOIDEA ; contains Interpro domain IPR005333 Transcription factor, TCP	3.2603	0.0271713
Solyc12g014180	Malate dehydrogenase ; contains Interpro domain IPR010097 Malate dehydrogenase, NAD-dependent, eukaryotes and gamma proteobacteria	1.07281	0.0244238
Solyc12g017460	GDSL esterase/lipase At1g28590 ; contains Interpro domain IPR001087 Lipase, GDSL	1.34569	9.86e-07
Solyc12g019410	Kinase family protein ; contains Interpro domain IPR016253 Integrin-linked protein kinase	2.35707	0.000148564
Solyc12g036470	Transcription factor ; contains Interpro domain IPR011598 Helix-loop-helix DNA-binding	1.6011	0.00260104
Solyc12g036800	Ve resistance gene-like protein	1.6624	0.0255209
Solyc12g038430	Kinesin-like calmodulin binding protein	8.47383	2.22e-06
Solyc12g040790	Menaquinone biosynthesis methyltransferase ubiE ; contains Interpro domain IPR013216 Methyltransferase type 11	2.82187	0.0413114
Solyc12g042460	4-coumarate CoA ligase ; contains Interpro domain IPR000873 AMP-dependent synthetase and ligase	1.70366	0.0205838
Solyc12g043030	Sulfate transporter	2.63464	0.0466237
Solyc12g044230	Os01g0786800 protein ; contains Interpro domain IPR002781 Protein of unknown function DUF81	1.18869	0.000145881
Solyc12g044300	Acyl-CoA synthetase /AMP-acid ligase II ; contains Interpro domain IPR000873 AMP-dependent synthetase and ligase	1.06961	0.0188842
Solyc12g044420	Avr9/Cf-9 rapidly elicited protein 146	2.26001	1.34e-05
Solyc12g044920	Phospholipid-transporting ATPase 1 ; contains Interpro domain IPR006539 ATPase, P-type, phospholipid-translocating, flippase	1.69058	0.000103608
Solyc12g045020	Cytochrome P450	2.36391	0.00196949
Solyc12g056250	Glutathione S-transferase ; contains Interpro domain IPR017933 Glutathione S-transferase/chloride channel, C-terminal	1.07523	0.0102531
Solyc12g056590	Ethylene responsive transcription factor 2a ; contains Interpro domain IPR001471 Pathogenesis-related transcriptional factor and ERF, DNA-binding	1.5404	5.03e-05
Solyc12g056600	Short chain alcohol dehydrogenase ; contains Interpro domain IPR002347 Glucose/ribitol dehydrogenase	2.17258	0.0437472
Solyc12g057090	Purine permease family protein ; contains Interpro domain IPR004853 Protein of unknown function DUF250	1.36251	0.0299934
Solyc12g087980	Hydroxycinnamoyl CoA quinate transferase 2 ; contains Interpro domain IPR003480 Transferase	1.90437	9.26e-05
Solyc12g088190	Amino acid permease 6 ; contains Interpro domain IPR013057 Amino acid transporter, transmembrane	1.77937	1.99e-06
Solyc12g089230	Solute carrier family 15 member 4 ; contains Interpro domain IPR000109 TGF-beta receptor, type I/II extracellular region	1.4042	0.0284439
Solyc12g096570	ARGOS	1.7016	0.0116813
Solyc12g096950	Oxidation resistance 1-like protein ; contains Interpro domain IPR006571 TLDc	1.31178	0.00451714
Solyc12g098900	Late embryogenesis abundant protein D-29	2.24927	0.000833162
Solyc12g099980	LRR receptor-like serine/threonine-protein kinase, RLP	2.3343	0.00822061
Solyc12g100010	LRR receptor-like serine/threonine-protein kinase, RLP	2.50037	0.00172556
