# Supplementary material for: A SlRBP1-SlFBA7/SlGPIMT module regulates fruit size in tomato
Source: Hortic Res. 2025 Mar 18;12(7):uhaf089. doi: 10.1093/hr/uhaf089 (PMC12064952; doi:10.1093/hr/uhaf089)
Supplement: Web_Material_uhaf089 [file web_material_uhaf089.zip › Supplemental TableS3 Alternative Splicing in WT vs amiR-SlRBP1 .xlsx]

## Sheet: Sheet1
						WT_Level				amiR-SlRBP1_Level
ASID	AStype	geneSymbol	chr	strand	Transcript1&Transcript2	WT_Level	SD	TotalReads	SD	amiR_Level	SD	TotalReads	SD
ASE1	A3SS	Solyc01g005440	chrSL4.0ch01	+	(324209...324352...324713...324898)&(324209...324352...324809...324898)	0.903	0.137	4.667	3.771	0.435	0.081	6	1.633
ASE2	A3SS	Solyc01g005810	chrSL4.0ch01	+	(541548...541678...541765...541869)&(541548...541678...541789...541869)	0.5	0.5	0.667	0.943	1	0	0.667	0.943
ASE3	A5SS	Solyc01g006230	chrSL4.0ch01	+	(864075...864210...864315...864695)&(864075...864126...864315...864695)	0	0	0.667	0.943	1	0	0.667	0.943
ASE4	A3SS	Solyc01g006800	chrSL4.0ch01	+	(1372403...1372535...1374333...1374626)&(1372403...1372535...1374428...1374626)	1	0	1.333	0.943	0.5	0.5	1.333	0.943
ASE5	A5SS	Solyc01g006900	chrSL4.0ch01	-	(1479875...1480266...1480971...1481381)&(1479875...1480266...1481223...1481381)	0.037	0.052	10.667	1.886	0	0	16.667	11.116
ASE6	A3SS	Solyc01g008060	chrSL4.0ch01	+	(2153381...2153522...2154830...2155190)&(2153381...2153522...2154838...2155190)	1	0	0.667	0.943	0.744	0.256	2	1.633
ASE7	A5SS	Solyc01g008130	chrSL4.0ch01	+	(2223653...2223741...2223807...2224172)&(2223653...2223720...2223807...2224172)	0.305	0	2.667	2.494	1	0	1.333	1.886
ASE8	A5SS	Solyc01g008700	chrSL4.0ch01	-	(2695563...2695695...2696420...2696473)&(2695563...2695695...2696428...2696473)	0	0	0.667	0.943	1	0	0.667	0.943
ASE9	A5SS	Solyc01g008920	chrSL4.0ch01	+	(2891169...2891254...2891415...2891521)&(2891169...2891250...2891415...2891521)	0	0	1.333	1.886	-
ASE10	A5SS	Solyc01g009443	chrSL4.0ch01	-	(3623720...3623821...3624424...3624605)&(3623720...3623821...3624452...3624605)	0.667	0.471	2	1.633	0	0	3.333	4.714
ASE11	A3SS	Solyc01g010185	chrSL4.0ch01	+	(5011015...5011433...5011496...5011914)&(5011015...5011433...5011502...5011914)	1	0	4	2.828	-
ASE12	A3SS	Solyc01g010185	chrSL4.0ch01	+	(5011015...5011433...5011496...5011914)&(5011015...5011433...5011517...5011914)	1	0	4	2.828	-
ASE13	A3SS	Solyc01g010185	chrSL4.0ch01	+	(5011015...5011433...5011493...5011914)&(5011015...5011433...5011496...5011914)	0	0	4	2.828	0.333	0.471	4	2.828
ASE14	A3SS	Solyc01g010185	chrSL4.0ch01	+	(5011015...5011433...5011496...5011914)&(5011015...5011433...5011502...5011914)	1	0	4	2.828	0.667	0.471	4	2.828
ASE15	SE	Solyc01g010830	chrSL4.0ch01	-	(6263837...6263921...6264572...6264655...6269916...6270030)&(6263837...6263921...6269916...6270030)	1	0	0	0	-
ASE16	SE	Solyc01g014270	chrSL4.0ch01	+	(11995794...11996020...11998783...11998859...11999875...12000307)&(11995794...11996020...11999875...12000307)	0.624	0.376	4.667	0.943	1	0	1.333	0.943
ASE17	A3SS	Solyc01g028807	chrSL4.0ch01	+	(37890189...37890437...37894551...37894827)&(37890189...37890437...37894625...37894827)	0.169	0.192	21	3.742	-
ASE18	A3SS	Solyc01g028807	chrSL4.0ch01	+	(37890189...37890437...37894551...37894827)&(37890189...37890437...37894661...37894827)	1	0	6	5.657	-
ASE19	A3SS	Solyc01g028807	chrSL4.0ch01	+	(37890189...37890437...37894625...37894827)&(37890189...37890437...37894661...37894827)	1	0	16	2.828	-
ASE20	SE	Solyc01g028807	chrSL4.0ch01	+	(37890189...37890437...37892565...37892766...37894625...37894827)&(37890189...37890437...37894625...37894827)	0.068	0.059	16.333	1.247	-
ASE21	A3SS	Solyc01g028807	chrSL4.0ch01	+	(37890189...37890437...37894551...37894827)&(37890189...37890437...37894625...37894827)	0.169	0.192	21	3.742	0.55	0.189	9.333	2.494
ASE22	A3SS	Solyc01g028807	chrSL4.0ch01	+	(37890189...37890437...37894551...37894827)&(37890189...37890437...37894661...37894827)	1	0	6	5.657	0.863	0.193	7.333	4.714
ASE23	A3SS	Solyc01g028807	chrSL4.0ch01	+	(37890189...37890437...37894625...37894827)&(37890189...37890437...37894661...37894827)	1	0	16	2.828	0.762	0.336	4.667	1.886
ASE24	SE	Solyc01g028807	chrSL4.0ch01	+	(37890189...37890437...37892565...37892766...37894625...37894827)&(37890189...37890437...37894625...37894827)	0.068	0.059	16.333	1.247	0.159	0.136	4.667	2.494
ASE25	A3SS	Solyc01g028810	chrSL4.0ch01	+	(37223341...37223490...37224103...37224322)&(37223341...37223490...37224109...37224322)	0.914	0.121	16	5.657	1	0	8.667	6.799
ASE26	A3SS	Solyc01g049680	chrSL4.0ch01	-	(41222814...41223054...41223145...41223516)&(41222814...41223051...41223145...41223516)	0	0	1.333	1.886	0.748	0.252	5	4.546
ASE27	A3SS	Solyc01g049890	chrSL4.0ch01	-	(42199289...42199498...42199572...42199684)&(42199289...42199492...42199572...42199684)	0.914	0.121	16	5.657	0.914	0.121	12.667	8.055
ASE28	RI	Solyc01g056657	chrSL4.0ch01	+	(48620243...48620734)&(48620243...48620322...48620659...48620734)	0.5	0.5	2	1.633	1	0	0.667	0.943
ASE29	A3SS	Solyc01g057000	chrSL4.0ch01	+	(51153726...51153830...51153897...51154016)&(51153726...51153830...51153903...51154016)	1	0	14	0	-
ASE30	A5SS	Solyc01g057000	chrSL4.0ch01	+	(51153162...51153601...51153726...51153830)&(51153162...51153597...51153726...51153830)	0	0	13.333	7.717	-
ASE31	A3SS	Solyc01g057000	chrSL4.0ch01	+	(51153162...51153597...51153726...51153830)&(51153162...51153597...51153756...51153830)	1	0	18	8.485	0.835	0.051	15.667	4.922
ASE32	RI	Solyc01g057000	chrSL4.0ch01	+	(51153756...51154016)&(51153756...51153830...51153897...51154016)	0	0	11.333	3.771	0.036	0.051	23	12.083
ASE33	A3SS	Solyc01g057210	chrSL4.0ch01	+	(53080944...53081125...53081351...53081499)&(53080944...53081125...53081397...53081499)	1	0	0	0	-
ASE34	A5SS	Solyc01g057760	chrSL4.0ch01	+	(56849438...56849869...56850049...56850319)&(56849438...56849507...56850049...56850319)	0	0	0.667	0.943	-
ASE35	A3SS	Solyc01g058260	chrSL4.0ch01	-	(59099941...59100022...59100092...59100497)&(59099941...59100019...59100092...59100497)	0	0	3.333	0.943	-
ASE36	A5SS	Solyc01g058260	chrSL4.0ch01	-	(59098870...59098933...59099308...59099416)&(59098870...59098933...59099354...59099416)	0.478	0.409	2	1.633	-
ASE37	A5SS	Solyc01g058260	chrSL4.0ch01	-	(59099941...59100019...59100092...59100497)&(59099941...59100019...59100111...59100497)	1	0	2.667	0.943	-
ASE38	A3SS	Solyc01g058260	chrSL4.0ch01	-	(59099941...59100022...59100092...59100497)&(59099941...59100019...59100092...59100497)	0	0	3.333	0.943	0.248	0.248	2	1.633
ASE39	A5SS	Solyc01g058260	chrSL4.0ch01	-	(59098870...59098933...59099308...59099416)&(59098870...59098933...59099354...59099416)	0.478	0.409	2	1.633	1	0	1.333	0.943
ASE40	A5SS	Solyc01g060470	chrSL4.0ch01	+	(64243252...64243668...64243782...64244237)&(64243252...64243660...64243782...64244237)	0.594	0.312	9.333	3.399	-
ASE41	A3SS	Solyc01g060470	chrSL4.0ch01	+	(64243252...64243660...64243782...64244237)&(64243252...64243660...64243809...64244237)	1	0	2	2.828	0.68	0.32	6.667	4.714
ASE42	A5SS	Solyc01g060470	chrSL4.0ch01	+	(64243252...64243668...64243782...64244237)&(64243252...64243660...64243782...64244237)	0.594	0.312	9.333	3.399	0.509	0.077	9.333	7.364
ASE43	A3SS	Solyc01g065720	chrSL4.0ch01	-	(65097313...65097471...65097559...65097675)&(65097313...65097455...65097559...65097675)	0	0	0.667	0.943	1	0	0.667	0.943
ASE44	A3SS	Solyc01g066740	chrSL4.0ch01	-	(67669963...67670213...67670507...67670580)&(67669963...67670200...67670507...67670580)	0.315	0	1.333	1.886	0	0	0.667	0.943
ASE45	A3SS	Solyc01g067100	chrSL4.0ch01	-	(68242899...68243110...68244200...68244369)&(68242899...68243099...68244200...68244369)	0	0	1.333	1.886	-
ASE46	A3SS	Solyc01g067740	chrSL4.0ch01	+	(69452726...69452860...69453866...69453978)&(69452726...69452860...69453889...69453978)	0.072	0.061	22.667	9.286	0.017	0.024	24.667	9.286
ASE47	A3SS	Solyc01g067800	chrSL4.0ch01	-	(69551479...69551774...69552246...69552373)&(69551479...69551713...69552246...69552373)	0	0	0.667	0.943	1	0	1.333	1.886
ASE48	A3SS	Solyc01g068200	chrSL4.0ch01	-	(70086489...70086677...70087118...70087163)&(70086489...70086613...70087118...70087163)	0	0	0.333	0.471	1	0	2	1.633
ASE49	A5SS	Solyc01g068210	chrSL4.0ch01	+	(70103336...70103557...70104518...70104604)&(70103336...70103392...70104518...70104604)	0	0	0.667	0.943	-
ASE50	A3SS	Solyc01g073650	chrSL4.0ch01	-	(73463255...73463339...73463768...73463825)&(73463255...73463335...73463768...73463825)	1	0	4	0	-
ASE51	A3SS	Solyc01g079250	chrSL4.0ch01	-	(70922501...70922727...70923034...70924119)&(70922501...70922627...70923034...70924119)	0.615	0.385	2	2.828	0.5	0.5	1.333	0.943
ASE52	A5SS	Solyc01g079330	chrSL4.0ch01	-	(70978177...70978777...70978927...70979022)&(70978177...70978777...70978958...70979022)	1	0	4	2.828	-
ASE53	SE	Solyc01g080040	chrSL4.0ch01	+	(71739877...71740023...71740218...71740439...71742848...71743155)&(71739877...71740023...71742848...71743155)	0.333	0	1.333	1.886	1	0	2	1.633
ASE54	A3SS	Solyc01g080240	chrSL4.0ch01	+	(72042982...72043087...72043244...72043411)&(72042982...72043087...72043250...72043411)	1	0	0	0	0	0	1.333	1.886
ASE55	A3SS	Solyc01g080540	chrSL4.0ch01	+	(72366236...72366331...72366529...72366622)&(72366236...72366331...72366534...72366622)	1	0	0.667	0.943	0.5	0.5	2	1.633
ASE56	A5SS	Solyc01g080540	chrSL4.0ch01	+	(72366236...72366400...72366529...72366622)&(72366236...72366331...72366529...72366622)	0	0	0.667	0.943	0.5	0.5	3.333	2.494
ASE57	A3SS	Solyc01g080860	chrSL4.0ch01	-	(72753593...72753737...72753850...72753988)&(72753593...72753727...72753850...72753988)	0.242	0.242	2	1.633	0	0	2.667	3.771
ASE58	A3SS	Solyc01g081030	chrSL4.0ch01	-	(72901835...72902353...72903940...72904077)&(72901835...72902011...72903940...72904077)	1	0	1.333	0.943	0	0	0.667	0.943
ASE59	SE	Solyc01g081050	chrSL4.0ch01	+	(72947178...72947238...72949440...72949525...72950388...72950453)&(72947178...72947238...72950388...72950453)	0.5	0.5	3.333	3.399	1	0	1.333	1.886
ASE60	A3SS	Solyc01g081540	chrSL4.0ch01	-	(73316191...73316401...73316472...73316628)&(73316191...73316398...73316472...73316628)	0	0	0.667	0.943	-
ASE61	SE	Solyc01g086890	chrSL4.0ch01	-	(74059664...74059843...74059956...74060218...74060328...74060508)&(74059664...74059843...74060328...74060508)	0	0	5.333	3.399	-
ASE62	A3SS	Solyc01g087390	chrSL4.0ch01	-	(74587765...74587877...74589777...74589904)&(74587765...74587872...74589777...74589904)	0	0	0.667	0.943	-
ASE63	A3SS	Solyc01g087470	chrSL4.0ch01	+	(74676640...74676823...74677382...74677472)&(74676640...74676823...74677392...74677472)	0	0	0.667	0.943	1	0	2.667	2.494
ASE64	SE	Solyc01g087610	chrSL4.0ch01	-	(74812468...74812499...74814433...74814540...74815622...74815704)&(74812468...74812499...74815622...74815704)	0.368	0	2	1.633	1	0	1.333	1.886
ASE65	A5SS	Solyc01g087620	chrSL4.0ch01	+	(74823514...74823893...74826961...74827109)&(74823514...74823889...74826961...74827109)	0	0	3.333	1.886	-
ASE66	A5SS	Solyc01g087910	chrSL4.0ch01	-	(75020916...75021056...75021538...75021628)&(75020916...75021056...75021585...75021628)	1	0	2.667	1.886	0	0	0.667	0.943
ASE67	A5SS	Solyc01g088100	chrSL4.0ch01	+	(75205873...75206089...75206363...75206443)&(75205873...75205974...75206363...75206443)	1	0	0	0	-
ASE68	A3SS	Solyc01g088720	chrSL4.0ch01	+	(75737492...75737573...75738027...75738156)&(75737492...75737573...75738037...75738156)	0	0	0.667	0.943	1	0	0.667	0.943
ASE69	A3SS	Solyc01g090280	chrSL4.0ch01	-	(76187044...76187165...76187827...76187930)&(76187044...76187142...76187827...76187930)	1	0	0	0	0	0	1.333	1.886
ASE70	A3SS	Solyc01g090290	chrSL4.0ch01	+	(76200427...76200566...76200865...76200974)&(76200427...76200566...76200885...76200974)	0	0	0.667	0.943	0.5	0.5	1.333	0.943
ASE71	A3SS	Solyc01g090780	chrSL4.0ch01	+	(76700845...76700980...76701185...76701441)&(76700845...76700980...76701204...76701441)	0	0	4	2.828	-
ASE72	A3SS	Solyc01g091580	chrSL4.0ch01	-	(77419031...77419100...77419187...77419308)&(77419031...77419089...77419187...77419308)	0	0	0.667	0.943	1	0	1.333	0.943
ASE73	A3SS	Solyc01g091860	chrSL4.0ch01	-	(77645784...77645897...77645960...77646135)&(77645784...77645890...77645960...77646135)	0	0	0.667	0.943	-
ASE74	A3SS	Solyc01g091860	chrSL4.0ch01	-	(77646831...77646922...77647018...77647165)&(77646831...77646914...77647018...77647165)	0	0	0.667	0.943	-
ASE75	A3SS	Solyc01g091950	chrSL4.0ch01	+	(77727987...77728047...77728952...77729129)&(77727987...77728047...77728965...77729129)	0	0	0.667	0.943	0.5	0.5	4	3.266
ASE76	A5SS	Solyc01g094080	chrSL4.0ch01	-	(77917366...77917735...77917874...77918078)&(77917366...77917735...77917908...77918078)	0.333	0.471	2	1.633	1	0	0.667	0.943
ASE77	A3SS	Solyc01g094150	chrSL4.0ch01	+	(77957021...77957041...77958239...77958486)&(77957021...77957041...77958242...77958486)	0.495	0	2.667	3.771	-
ASE78	RI	Solyc01g094330	chrSL4.0ch01	-	(78108619...78108916)&(78108619...78108721...78108841...78108916)	1	0	0.667	0.943	-
ASE79	A3SS	Solyc01g094480	chrSL4.0ch01	+	(78209254...78209332...78209409...78209795)&(78209254...78209332...78209422...78209795)	0.826	0.246	2.667	0.943	1	0	4	1.633
ASE80	A3SS	Solyc01g094630	chrSL4.0ch01	+	(78330954...78331035...78331109...78331219)&(78330954...78331035...78331131...78331219)	0.333	0.471	3.333	1.886	-
ASE81	A5SS	Solyc01g094770	chrSL4.0ch01	-	(78444117...78444317...78444391...78444520)&(78444117...78444317...78444395...78444520)	0.5	0.5	2.667	3.771	0	0	0.667	0.943
ASE82	A3SS	Solyc01g094790	chrSL4.0ch01	+	(78458902...78458960...78459141...78459405)&(78458902...78458960...78459166...78459405)	1	0	1.333	1.886	0.667	0.471	10.667	7.364
ASE83	A3SS	Solyc01g094810	chrSL4.0ch01	-	(78482918...78483249...78484737...78484866)&(78482918...78483236...78484737...78484866)	0	0	1.333	0.943	0.105	0.148	4.667	0.943
ASE84	A3SS	Solyc01g094880	chrSL4.0ch01	+	(78545336...78545532...78545675...78545824)&(78545336...78545532...78545685...78545824)	0	0	2.667	3.771	-
ASE85	A3SS	Solyc01g094950	chrSL4.0ch01	+	(78614311...78614459...78614535...78614613)&(78614311...78614459...78614556...78614613)	0.768	0.328	16	9.092	0.938	0.088	12	9.092
ASE86	A3SS	Solyc01g095400	chrSL4.0ch01	+	(78931787...78931910...78932605...78932742)&(78931787...78931910...78932620...78932742)	0	0	2	2.828	0.5	0.5	3.333	3.399
ASE87	SE	Solyc01g095430	chrSL4.0ch01	-	(78942803...78942901...78944373...78944425...78944716...78945047)&(78942803...78942901...78944716...78945047)	0	0	7.333	0.943	0.333	0.471	6.667	3.399
ASE88	A5SS	Solyc01g095490	chrSL4.0ch01	+	(78993935...78994060...78994141...78994269)&(78993935...78994052...78994141...78994269)	0.5	0.5	2	1.633	0	0	2	1.633
ASE89	A3SS	Solyc01g095930	chrSL4.0ch01	+	(79329117...79329727...79329798...79330026)&(79329117...79329727...79329943...79330026)	1	0	6	2.828	-
ASE90	RI	Solyc01g095930	chrSL4.0ch01	+	(79329943...79330157)&(79329943...79330026...79330102...79330157)	0.133	0.188	5.333	1.886	-
ASE91	A3SS	Solyc01g095930	chrSL4.0ch01	+	(79330102...79330157...79330284...79330559)&(79330102...79330157...79330421...79330559)	0	0	8	5.657	0.069	0.098	6	1.633
ASE92	A3SS	Solyc01g095930	chrSL4.0ch01	+	(79330102...79330157...79330421...79330559)&(79330102...79330157...79330428...79330559)	1	0	12	0	0.885	0.162	6	1.633
ASE93	A3SS	Solyc01g095930	chrSL4.0ch01	+	(79330421...79330559...79331133...79331477)&(79330421...79330559...79331134...79331477)	1	0	2	2.828	0.624	0.376	6.667	4.989
ASE94	A5SS	Solyc01g095930	chrSL4.0ch01	+	(79330102...79330311...79330421...79330559)&(79330102...79330157...79330421...79330559)	0.333	0.471	8	5.657	0.143	0.202	7.333	2.494
ASE95	RI	Solyc01g095930	chrSL4.0ch01	+	(79330102...79330311)&(79330102...79330157...79330284...79330311)	1	0	0	0	0.896	0.104	6.667	6.799
ASE96	RI	Solyc01g095930	chrSL4.0ch01	+	(79330284...79330559)&(79330284...79330311...79330421...79330559)	1	0	1.667	0.471	0.878	0.173	6	1.633
ASE97	SE	Solyc01g095930	chrSL4.0ch01	+	(79330102...79330157...79330284...79330311...79330421...79330559)&(79330102...79330157...79330421...79330559)	0	0	8	5.657	0.099	0.14	6	1.633
ASE98	A3SS	Solyc01g096270	chrSL4.0ch01	+	(79610948...79611015...79611097...79611691)&(79610948...79611015...79611205...79611691)	1	0	7.333	0.943	-
ASE99	A5SS	Solyc01g096610	chrSL4.0ch01	+	(79944040...79944286...79945164...79945401)&(79944040...79944282...79945164...79945401)	0	0	0.667	0.943	0.498	0.408	6	1.633
ASE100	A3SS	Solyc01g097240	chrSL4.0ch01	-	(80420804...80421235...80421345...80422481)&(80420804...80421222...80421345...80422481)	1	0	2.667	0.943	0.906	0.133	9.667	4.497
ASE101	A3SS	Solyc01g097340	chrSL4.0ch01	+	(80499160...80499293...80499633...80499841)&(80499160...80499293...80499662...80499841)	1	0	3.333	0.943	-
ASE102	A5SS	Solyc01g097770	chrSL4.0ch01	-	(80743118...80743208...80743443...80743508)&(80743118...80743208...80743448...80743508)	0	0	0.667	0.943	0.5	0.5	2	1.633
ASE103	SE	Solyc01g097880	chrSL4.0ch01	+	(80835449...80835640...80838553...80838658...80838770...80839177)&(80835449...80835640...80838770...80839177)	1	0	1.333	0.943	0.819	0.181	3.333	3.399
ASE104	A3SS	Solyc01g098350	chrSL4.0ch01	-	(81151904...81152274...81152372...81152646)&(81151904...81152270...81152372...81152646)	1	0	0	0	0.5	0.5	0.667	0.471
ASE105	A3SS	Solyc01g098400	chrSL4.0ch01	-	(81181182...81181271...81181420...81181492)&(81181182...81181255...81181420...81181492)	0	0	2.667	2.494	-
ASE106	A3SS	Solyc01g098500	chrSL4.0ch01	+	(81270522...81270576...81270687...81270747)&(81270522...81270576...81270709...81270747)	1	0	0	0	-
ASE107	A5SS	Solyc01g098500	chrSL4.0ch01	+	(81267593...81267760...81268101...81268164)&(81267593...81267741...81268101...81268164)	0.47	0	0.667	0.943	-
ASE108	RI	Solyc01g098500	chrSL4.0ch01	+	(81270709...81270944)&(81270709...81270747...81270829...81270944)	0	0	0.667	0.943	-
ASE109	A3SS	Solyc01g098500	chrSL4.0ch01	+	(81270112...81270156...81270229...81270292)&(81270112...81270156...81270242...81270292)	1	0	5.333	1.886	0.85	0.212	10.667	6.182
ASE110	A3SS	Solyc01g098500	chrSL4.0ch01	+	(81270522...81270576...81270687...81270747)&(81270522...81270576...81270709...81270747)	1	0	0	0	0.875	0	6	8.485
ASE111	A5SS	Solyc01g098500	chrSL4.0ch01	+	(81267593...81267760...81268101...81268164)&(81267593...81267741...81268101...81268164)	0.47	0	0.667	0.943	1	0	0.667	0.943
ASE112	SE	Solyc01g098520	chrSL4.0ch01	-	(81276870...81277110...81278454...81278513...81278661...81278768)&(81276870...81277110...81278661...81278768)	0	0	0.667	0.943	-
ASE113	SE	Solyc01g098520	chrSL4.0ch01	-	(81276870...81277110...81278206...81278513...81278661...81278768)&(81276870...81277110...81278661...81278768)	0	0	0.667	0.943	1	0	2	2.828
ASE114	A3SS	Solyc01g098700	chrSL4.0ch01	+	(81381389...81381448...81381651...81381824)&(81381389...81381448...81381721...81381824)	1	0	0	0	0	0	0.667	0.943
ASE115	A3SS	Solyc01g098700	chrSL4.0ch01	+	(81382863...81382918...81383003...81383119)&(81382863...81382918...81383032...81383119)	0	0	2.667	2.494	1	0	1.333	1.886
ASE116	A3SS	Solyc01g099400	chrSL4.0ch01	+	(81932412...81932663...81934549...81934757)&(81932412...81932663...81934554...81934757)	0.667	0.471	1.333	0.943	1	0	1.333	0.943
ASE117	A3SS	Solyc01g099590	chrSL4.0ch01	-	(82040709...82041069...82041383...82041752)&(82040709...82041056...82041383...82041752)	0.74	0.26	1.333	1.886	1	0	3.333	0.943
ASE118	A3SS	Solyc01g099680	chrSL4.0ch01	+	(82112518...82112641...82112752...82112977)&(82112518...82112641...82112758...82112977)	0.931	0.097	11.333	0.943	0.761	0.209	18.667	15.173
ASE119	A3SS	Solyc01g099750	chrSL4.0ch01	+	(82166234...82166352...82166414...82166550)&(82166234...82166352...82166433...82166550)	0	0	4.667	1.886	-
ASE120	A3SS	Solyc01g099770	chrSL4.0ch01	+	(82179461...82179619...82179753...82180180)&(82179461...82179619...82179754...82180180)	1	0	214.667	34.413	0.997	0.004	184.333	39.542
ASE121	A3SS	Solyc01g099810	chrSL4.0ch01	-	(82215551...82215635...82215706...82215825)&(82215551...82215623...82215706...82215825)	1	0	3.333	1.886	0.827	0.245	8.667	5.249
ASE122	A5SS	Solyc01g099890	chrSL4.0ch01	+	(82282701...82282911...82284628...82284710)&(82282701...82282866...82284628...82284710)	0.5	0.5	2	1.633	0.138	0.138	3.333	2.494
ASE123	A3SS	Solyc01g099930	chrSL4.0ch01	-	(82306195...82306324...82306571...82306634)&(82306195...82306237...82306571...82306634)	0.315	0.233	2.333	0.471	-
ASE124	A3SS	Solyc01g099930	chrSL4.0ch01	-	(82306051...82306108...82306195...82306237)&(82306051...82306101...82306195...82306237)	1	0	1	1.414	0.87	0.13	5.333	3.771
ASE125	A3SS	Solyc01g099930	chrSL4.0ch01	-	(82306571...82306650...82306728...82306798)&(82306571...82306634...82306728...82306798)	0	0	1	0.816	0.548	0.414	3.333	1.886
ASE126	RI	Solyc01g099930	chrSL4.0ch01	-	(82306195...82306650)&(82306195...82306237...82306571...82306650)	0.333	0.236	2.333	0.471	0.778	0.314	6.667	3.399
ASE127	A3SS	Solyc01g099970	chrSL4.0ch01	-	(82325224...82325436...82325512...82325617)&(82325224...82325414...82325512...82325617)	0	0	2	2.828	-
ASE128	A5SS	Solyc01g100180	chrSL4.0ch01	-	(82508756...82509377...82510138...82510369)&(82508756...82509377...82510183...82510369)	0	0	1.333	1.886	1	0	1.333	1.886
ASE129	A5SS	Solyc01g100360	chrSL4.0ch01	-	(82680439...82680831...82680983...82681416)&(82680439...82680831...82681344...82681416)	1	0	1.333	0.943	0	0	1.333	1.886
ASE130	SE	Solyc01g100720	chrSL4.0ch01	-	(82952493...82953290...82953755...82953883...82955288...82955417)&(82952493...82953290...82955288...82955417)	1	0	1.333	1.886	-
ASE131	A5SS	Solyc01g100870	chrSL4.0ch01	-	(83047217...83047378...83047925...83048178)&(83047217...83047378...83048016...83048178)	0.019	0.026	27.667	4.643	0	0	20	7.118
ASE132	A3SS	Solyc01g100970	chrSL4.0ch01	+	(83124891...83124939...83126599...83127119)&(83124891...83124939...83126675...83127119)	0.95	0.071	36.667	1.886	-
ASE133	A3SS	Solyc01g100970	chrSL4.0ch01	+	(83124891...83124939...83126599...83127119)&(83124891...83124939...83126723...83127119)	0.9	0.142	38	3.266	-
ASE134	A3SS	Solyc01g100970	chrSL4.0ch01	+	(83124891...83124939...83126675...83127119)&(83124891...83124939...83126723...83127119)	0.5	0.5	2.667	3.771	-
ASE135	A3SS	Solyc01g100970	chrSL4.0ch01	+	(83124891...83124939...83126599...83127119)&(83124891...83124939...83126675...83127119)	0.95	0.071	36.667	1.886	1	0	27.333	16.111
ASE136	A3SS	Solyc01g100970	chrSL4.0ch01	+	(83124891...83124939...83126599...83127119)&(83124891...83124939...83126723...83127119)	0.9	0.142	38	3.266	1	0	27.333	16.111
ASE137	A5SS	Solyc01g101090	chrSL4.0ch01	+	(83214249...83214460...83215100...83215160)&(83214249...83214346...83215100...83215160)	1	0	1.333	0.943	0	0	0.667	0.943
ASE138	A3SS	Solyc01g101250	chrSL4.0ch01	-	(83339871...83340067...83340495...83340582)&(83339871...83340045...83340495...83340582)	1	0	2	0	-
ASE139	A3SS	Solyc01g102480	chrSL4.0ch01	-	(83546571...83546767...83546848...83546988)&(83546571...83546760...83546848...83546988)	1	0	1.333	0.943	-
ASE140	A3SS	Solyc01g102490	chrSL4.0ch01	+	(83553781...83553886...83554811...83554939)&(83553781...83553886...83554825...83554939)	0	0	0.667	0.943	1	0	1.333	1.886
ASE141	SE	Solyc01g102660	chrSL4.0ch01	+	(83679946...83680018...83680786...83680840...83680939...83681015)&(83679946...83680018...83680939...83681015)	0.921	0.067	31.333	3.399	0.938	0.087	29.333	12.257
ASE142	A3SS	Solyc01g103250	chrSL4.0ch01	+	(84177300...84177360...84178438...84178684)&(84177300...84177360...84178633...84178684)	0	0	1.333	1.886	0.166	0.166	2	1.633
ASE143	RI	Solyc01g103250	chrSL4.0ch01	+	(84178438...84178684)&(84178438...84178450...84178633...84178684)	1	0	1.333	1.886	0	0	0.667	0.943
ASE144	SE	Solyc01g103250	chrSL4.0ch01	+	(84177300...84177360...84178438...84178450...84178633...84178684)&(84177300...84177360...84178633...84178684)	0	0	1.333	1.886	0.24	0.24	2	1.633
ASE145	A5SS	Solyc01g103430	chrSL4.0ch01	+	(84334806...84334886...84335765...84335822)&(84334806...84334881...84335765...84335822)	0	0	7.333	0.943	0.081	0.081	4.667	5.249
ASE146	A3SS	Solyc01g103510	chrSL4.0ch01	-	(84388767...84388870...84390159...84390211)&(84388767...84388861...84390159...84390211)	0	0	0.667	0.943	0.485	0	1.333	1.886
ASE147	A3SS	Solyc01g103540	chrSL4.0ch01	+	(84420785...84420835...84420920...84421322)&(84420785...84420835...84420933...84421322)	1	0	1.333	1.886	-
ASE148	A5SS	Solyc01g103540	chrSL4.0ch01	+	(84418482...84418538...84419258...84419320)&(84418482...84418517...84419258...84419320)	0.768	0.328	5	2.16	-
ASE149	A5SS	Solyc01g103540	chrSL4.0ch01	+	(84419884...84420029...84420785...84420835)&(84419884...84419984...84420785...84420835)	1	0	3.333	1.886	-
ASE150	A5SS	Solyc01g103540	chrSL4.0ch01	+	(84418482...84418538...84419258...84419320)&(84418482...84418517...84419258...84419320)	0.768	0.328	5	2.16	1	0	8.667	4.989
ASE151	A5SS	Solyc01g103540	chrSL4.0ch01	+	(84419884...84420029...84420785...84420835)&(84419884...84419984...84420785...84420835)	1	0	3.333	1.886	0.647	0.252	14.667	2.494
ASE152	A3SS	Solyc01g103670	chrSL4.0ch01	+	(84508854...84508944...84509194...84509256)&(84508854...84508944...84509198...84509256)	1	0	0	0	0	0	0.667	0.943
ASE153	SE	Solyc01g103800	chrSL4.0ch01	-	(84610586...84610884...84611543...84611596...84611835...84611968)&(84610586...84610884...84611835...84611968)	0.883	0.166	7.333	1.886	-
ASE154	A3SS	Solyc01g103800	chrSL4.0ch01	-	(84610586...84610884...84611543...84611596)&(84610586...84610882...84611543...84611596)	1	0	6	0	0.944	0.08	10	2.828
ASE155	SE	Solyc01g103800	chrSL4.0ch01	-	(84610586...84610884...84611543...84611596...84611835...84611968)&(84610586...84610884...84611835...84611968)	0.883	0.166	7.333	1.886	1	0	9.333	2.494
ASE156	A5SS	Solyc01g104060	chrSL4.0ch01	-	(84845905...84845939...84846151...84846284)&(84845905...84845939...84846182...84846284)	0	0	0.667	0.943	-
ASE157	A3SS	Solyc01g104560	chrSL4.0ch01	+	(85336761...85336862...85337104...85337385)&(85336761...85336862...85337300...85337385)	1	0	0	0	0	0	0.667	0.943
ASE158	SE	Solyc01g104650	chrSL4.0ch01	+	(85390149...85390221...85390600...85390630...85392230...85392687)&(85390149...85390221...85392230...85392687)	0.812	0.188	3.333	1.886	1	0	8	6.532
ASE159	A5SS	Solyc01g104770	chrSL4.0ch01	-	(85446626...85446696...85447075...85447434)&(85446626...85446696...85447277...85447434)	0	0	2	1.633	0.5	0.5	2.667	2.494
ASE160	SE	Solyc01g104770	chrSL4.0ch01	-	(85446626...85446696...85447075...85447162...85447277...85447434)&(85446626...85446696...85447277...85447434)	0	0	2	1.633	0.5	0.5	2.667	2.494
ASE161	A3SS	Solyc01g104840	chrSL4.0ch01	-	(85480243...85480372...85481668...85481858)&(85480243...85480356...85481668...85481858)	0.156	0.156	3.333	2.494	-
ASE162	A3SS	Solyc01g104840	chrSL4.0ch01	-	(85480243...85480375...85481668...85481858)&(85480243...85480356...85481668...85481858)	0.235	0.235	4.667	3.399	-
ASE163	A3SS	Solyc01g104840	chrSL4.0ch01	-	(85480243...85480372...85481668...85481858)&(85480243...85480356...85481668...85481858)	0.156	0.156	3.333	2.494	0.5	0.5	1.333	0.943
ASE164	A3SS	Solyc01g104840	chrSL4.0ch01	-	(85480243...85480375...85481668...85481858)&(85480243...85480356...85481668...85481858)	0.235	0.235	4.667	3.399	0.5	0.5	1.333	0.943
ASE165	A3SS	Solyc01g104880	chrSL4.0ch01	-	(85505118...85505224...85505784...85505896)&(85505118...85505219...85505784...85505896)	0.5	0.5	1.333	0.943	0	0	1.333	1.886
ASE166	A3SS	Solyc01g105230	chrSL4.0ch01	+	(85780763...85781087...85782080...85782389)&(85780763...85781087...85782083...85782389)	1	0	0	0	0.495	0	4	5.657
ASE167	A3SS	Solyc01g105420	chrSL4.0ch01	-	(85900762...85901040...85901795...85902432)&(85900762...85901024...85901795...85902432)	1	0	1.333	0.943	-
ASE168	A3SS	Solyc01g105420	chrSL4.0ch01	-	(85900762...85901040...85901795...85902432)&(85900762...85901032...85901795...85902432)	1	0	1.333	0.943	0.827	0.141	8.667	2.494
ASE169	RI	Solyc01g105460	chrSL4.0ch01	+	(85941350...85941804)&(85941350...85941461...85941738...85941804)	0	0	0.667	0.943	-
ASE170	A3SS	Solyc01g105540	chrSL4.0ch01	-	(85988838...85989152...85990479...85991475)&(85988838...85989145...85990479...85991475)	0	0	0.667	0.943	-
ASE171	A3SS	Solyc01g106340	chrSL4.0ch01	+	(86578186...86578336...86578611...86578749)&(86578186...86578336...86578639...86578749)	0	0	1.333	0.943	-
ASE172	A3SS	Solyc01g107150	chrSL4.0ch01	-	(87073081...87073271...87073942...87074051)&(87073081...87073268...87073942...87074051)	0	0	0.667	0.943	0.5	0.5	1.333	0.943
ASE173	A3SS	Solyc01g107880	chrSL4.0ch01	-	(87577954...87578115...87579191...87579545)&(87577954...87578112...87579191...87579545)	1	0	5.333	0.943	-
ASE174	RI	Solyc01g108030	chrSL4.0ch01	-	(87713205...87713659)&(87713205...87713428...87713568...87713659)	0.333	0.471	3.333	2.494	0.182	0.14	4	1.633
ASE175	A3SS	Solyc01g108490	chrSL4.0ch01	-	(88115357...88115450...88115586...88115682)&(88115357...88115434...88115586...88115682)	0.311	0	2.667	2.494	-
ASE176	A3SS	Solyc01g109170	chrSL4.0ch01	+	(88560850...88561243...88561305...88561430)&(88560850...88561243...88561322...88561430)	0	0	4	2.828	-
ASE177	A5SS	Solyc01g109180	chrSL4.0ch01	-	(88562840...88563023...88563129...88563295)&(88562840...88563023...88563155...88563295)	0	0	3.333	3.399	-
ASE178	SE	Solyc01g109450	chrSL4.0ch01	-	(88737214...88737779...88738387...88738470...88739615...88739730)&(88737214...88737779...88739615...88739730)	1	0	1.333	0.943	-
ASE179	A5SS	Solyc01g109660	chrSL4.0ch01	+	(88905458...88905784...88905949...88906741)&(88905458...88905628...88905949...88906741)	0.009	0.007	69.333	16.357	0	0	2	2.828
ASE180	A5SS	Solyc01g110270	chrSL4.0ch01	+	(89340305...89340634...89340850...89341572)&(89340305...89340521...89340850...89341572)	0.124	0	3.333	4.714	-
ASE181	A3SS	Solyc01g110300	chrSL4.0ch01	-	(89374913...89375114...89375294...89375396)&(89374913...89375097...89375294...89375396)	1	0	0.667	0.943	-
ASE182	A3SS	Solyc01g111020	chrSL4.0ch01	-	(89784183...89784591...89785592...89785978)&(89784183...89784498...89785592...89785978)	1	0	0	0	0.381	0	1.333	1.886
ASE183	A3SS	Solyc01g111520	chrSL4.0ch01	-	(90098136...90098268...90098882...90099233)&(90098136...90098264...90098882...90099233)	0	0	0.667	0.943	1	0	1.333	0.943
ASE184	A3SS	Solyc01g111730	chrSL4.0ch01	+	(90271994...90272362...90274662...90274899)&(90271994...90272362...90274712...90274899)	1	0	0	0	-
ASE185	A3SS	Solyc01g111780	chrSL4.0ch01	+	(90320148...90320220...90320361...90320489)&(90320148...90320220...90320364...90320489)	0.248	0.248	2.667	2.494	0.5	0.5	3.333	2.494
ASE186	A3SS	Solyc01g112100	chrSL4.0ch01	-	(90555085...90555334...90555545...90556157)&(90555085...90555323...90555545...90556157)	0.241	0.241	1.333	0.943	0	0	16	14.514
ASE187	RI	Solyc01g112100	chrSL4.0ch01	-	(90554845...90555334)&(90554845...90555021...90555085...90555334)	0	0	2	2.828	0.03	0.043	13	6.481
ASE188	A5SS	Solyc01g150156	chrSL4.0ch01	-	(85137176...85137276...85138139...85138256)&(85137176...85137276...85138150...85138256)	1	0	0.667	0.943	-
ASE189	A5SS	Solyc01g150156	chrSL4.0ch01	-	(85135298...85135333...85135434...85135659)&(85135298...85135333...85135440...85135659)	1	0	0.667	0.943	0	0	1.333	0.943
ASE190	SE	Solyc02g005520	chrSL4.0ch02	-	(9071231...9071278...9071355...9071409...9071570...9071747)&(9071231...9071278...9071570...9071747)	1	0	0.667	0.943	0.634	0.366	3.333	2.494
ASE191	A3SS	Solyc02g005606	chrSL4.0ch02	-	(10797509...10797747...10802226...10802364)&(10797509...10797729...10802226...10802364)	0	0	1.333	0.943	-
ASE192	RI	Solyc02g005606	chrSL4.0ch02	-	(10797509...10797729)&(10797509...10797609...10797698...10797729)	0.128	0.181	2.667	0.943	1	0	0.667	0.943
ASE193	A5SS	Solyc02g014520	chrSL4.0ch02	+	(15747118...15747251...15753104...15753181)&(15747118...15747238...15753104...15753181)	1	0	2.667	1.886	-
ASE194	A5SS	Solyc02g014720	chrSL4.0ch02	+	(16815603...16815695...16819962...16820193)&(16815603...16815694...16819962...16820193)	0.833	0.237	6	3.266	-
ASE195	RI	Solyc02g014720	chrSL4.0ch02	+	(16815336...16815694)&(16815336...16815509...16815603...16815694)	0.078	0.111	4.667	2.494	-
ASE196	A5SS	Solyc02g014720	chrSL4.0ch02	+	(16815603...16815695...16819962...16820193)&(16815603...16815694...16819962...16820193)	0.833	0.237	6	3.266	1	0	1.333	1.886
ASE197	RI	Solyc02g014720	chrSL4.0ch02	+	(16815336...16815694)&(16815336...16815509...16815603...16815694)	0.078	0.111	4.667	2.494	0	0	2.667	2.494
ASE198	SE	Solyc02g021000	chrSL4.0ch02	-	(19666978...19667662...19668378...19668413...19668487...19668636)&(19666978...19667662...19668487...19668636)	1	0	0	0	0.5	0.5	1.333	0.943
ASE199	A3SS	Solyc02g021480	chrSL4.0ch02	-	(21351432...21351676...21357003...21357095)&(21351432...21351492...21357003...21357095)	1	0	1.333	1.886	0	0	0.667	0.943
ASE200	A3SS	Solyc02g031740	chrSL4.0ch02	+	(25439118...25439267...25439349...25439431)&(25439118...25439267...25439360...25439431)	0.241	0.241	3.333	0.943	-
ASE201	A3SS	Solyc02g031740	chrSL4.0ch02	+	(25439118...25439267...25439360...25439431)&(25439118...25439267...25439365...25439431)	0.667	0.471	3.333	0.943	-
ASE202	A3SS	Solyc02g031740	chrSL4.0ch02	+	(25439118...25439267...25439349...25439431)&(25439118...25439267...25439360...25439431)	0.241	0.241	3.333	0.943	0	0	2	2.828
ASE203	A3SS	Solyc02g031740	chrSL4.0ch02	+	(25439118...25439267...25439360...25439431)&(25439118...25439267...25439365...25439431)	0.667	0.471	3.333	0.943	1	0	2	2.828
ASE204	A5SS	Solyc02g032300	chrSL4.0ch02	+	(26718378...26718802...26719297...26719336)&(26718378...26718444...26719297...26719336)	0	0	1.333	1.886	1	0	1.333	1.886
ASE205	A3SS	Solyc02g032330	chrSL4.0ch02	+	(26810761...26810967...26811078...26811318)&(26810761...26810967...26811081...26811318)	1	0	1.333	1.886	0.5	0.5	1.333	0.943
ASE206	SE	Solyc02g036330	chrSL4.0ch02	-	(29200168...29200333...29200850...29200975...29202276...29202489)&(29200168...29200333...29202276...29202489)	0.633	0.367	2.333	2.055	-
ASE207	A5SS	Solyc02g036330	chrSL4.0ch02	-	(29199218...29199466...29199582...29199738)&(29199218...29199466...29199593...29199738)	0.241	0.241	2	1.633	0	0	1.333	1.886
ASE208	SE	Solyc02g036330	chrSL4.0ch02	-	(29200168...29200333...29200850...29200975...29202276...29202489)&(29200168...29200333...29202276...29202489)	0.633	0.367	2.333	2.055	1	0	2.667	3.771
ASE209	SE	Solyc02g036380	chrSL4.0ch02	+	(29367065...29367194...29367456...29367614...29367766...29368238)&(29367065...29367194...29367766...29368238)	0	0	0.667	0.943	1	0	0.667	0.943
ASE210	A3SS	Solyc02g062340	chrSL4.0ch02	-	(31956601...31956892...31957256...31957509)&(31956601...31956871...31957256...31957509)	0	0	4	2.828	0.156	0.22	7.333	6.182
ASE211	A3SS	Solyc02g062500	chrSL4.0ch02	+	(32177046...32177640...32179771...32180105)&(32177046...32177640...32179900...32180105)	0.783	0.307	4.667	2.494	0.737	0.372	5.333	0.943
ASE212	A3SS	Solyc02g062640	chrSL4.0ch02	+	(32392875...32392935...32393020...32393397)&(32392875...32392935...32393302...32393397)	0	0	0.667	0.943	0.333	0.471	5.333	4.714
ASE213	A5SS	Solyc02g062680	chrSL4.0ch02	-	(32407646...32407751...32409341...32409412)&(32407646...32407751...32409354...32409412)	0	0	2	2.828	-
ASE214	A3SS	Solyc02g063130	chrSL4.0ch02	-	(33204327...33204401...33205071...33205125)&(33204327...33204395...33205071...33205125)	0.5	0.5	4.667	4.11	0.195	0.16	7.333	3.771
ASE215	A3SS	Solyc02g064630	chrSL4.0ch02	+	(33744114...33744192...33746323...33746524)&(33744114...33744192...33746392...33746524)	1	0	0.667	0.943	0.5	0.5	1.333	0.943
ASE216	A3SS	Solyc02g064800	chrSL4.0ch02	+	(33977120...33977315...33977490...33977547)&(33977120...33977315...33977498...33977547)	1	0	5.333	3.771	-
ASE217	A3SS	Solyc02g067090	chrSL4.0ch02	+	(35345751...35345817...35345884...35346028)&(35345751...35345817...35345898...35346028)	0	0	0.667	0.943	-
ASE218	A3SS	Solyc02g067120	chrSL4.0ch02	-	(35362917...35363115...35363190...35363340)&(35362917...35363110...35363190...35363340)	0.746	0.254	4.667	2.494	-
ASE219	RI	Solyc02g067120	chrSL4.0ch02	-	(35362698...35363110)&(35362698...35362847...35362917...35363110)	0	0	1.333	0.943	-
ASE220	A5SS	Solyc02g067820	chrSL4.0ch02	-	(35955009...35955101...35955235...35955440)&(35955009...35955101...35955240...35955440)	1	0	0	0	-
ASE221	A5SS	Solyc02g068380	chrSL4.0ch02	-	(36348417...36348523...36348598...36348712)&(36348417...36348523...36348602...36348712)	0.246	0.246	5.333	1.886	0	0	4.667	1.886
ASE222	A3SS	Solyc02g068420	chrSL4.0ch02	-	(36391126...36391299...36394143...36394323)&(36391126...36391296...36394143...36394323)	0.832	0.238	5.333	0.943	-
ASE223	A3SS	Solyc02g068420	chrSL4.0ch02	-	(36391126...36391539...36394143...36394323)&(36391126...36391296...36394143...36394323)	0	0	0.667	0.943	-
ASE224	A3SS	Solyc02g068420	chrSL4.0ch02	-	(36391126...36391539...36394143...36394323)&(36391126...36391299...36394143...36394323)	0	0	4.667	1.886	-
ASE225	A3SS	Solyc02g068420	chrSL4.0ch02	-	(36391126...36391299...36394143...36394323)&(36391126...36391296...36394143...36394323)	0.832	0.238	5.333	0.943	0	0	3.333	2.494
ASE226	A3SS	Solyc02g068430	chrSL4.0ch02	-	(36398515...36398624...36398879...36399035)&(36398515...36398596...36398879...36399035)	0.152	0.215	4	0	0	0	8.667	5.735
ASE227	RI	Solyc02g069090	chrSL4.0ch02	-	(37072987...37073275)&(37072987...37073113...37073195...37073275)	0.375	0.265	5.333	4.714	0.301	0.231	8.667	6.799
ASE228	A3SS	Solyc02g069100	chrSL4.0ch02	-	(37082571...37082628...37083696...37083798)&(37082571...37082625...37083696...37083798)	0.395	0	4.667	4.11	-
ASE229	RI	Solyc02g069100	chrSL4.0ch02	-	(37081018...37081473)&(37081018...37081237...37081347...37081473)	0.5	0.5	1.333	1.886	-
ASE230	A3SS	Solyc02g069100	chrSL4.0ch02	-	(37082571...37082628...37083696...37083798)&(37082571...37082625...37083696...37083798)	0.395	0	4.667	4.11	0	0	2.667	3.771
ASE231	RI	Solyc02g069100	chrSL4.0ch02	-	(37081018...37081473)&(37081018...37081237...37081347...37081473)	0.5	0.5	1.333	1.886	0	0	6.667	8.055
ASE232	A3SS	Solyc02g069150	chrSL4.0ch02	+	(37116388...37116451...37117411...37117899)&(37116388...37116451...37117417...37117899)	0.667	0.471	14.667	6.182	0.951	0.07	11.333	5.249
ASE233	A3SS	Solyc02g069150	chrSL4.0ch02	+	(37116388...37116451...37117411...37117899)&(37116388...37116451...37117425...37117899)	1	0	14	5.657	0.949	0.073	11.333	5.249
ASE234	A3SS	Solyc02g069150	chrSL4.0ch02	+	(37116388...37116451...37117417...37117899)&(37116388...37116451...37117425...37117899)	1	0	0	0	0.487	0	1.333	1.886
ASE235	A3SS	Solyc02g069610	chrSL4.0ch02	+	(37468587...37468679...37468803...37468884)&(37468587...37468679...37468819...37468884)	0.783	0	0.667	0.943	1	0	1.333	1.886
ASE236	A3SS	Solyc02g069650	chrSL4.0ch02	-	(37499968...37500036...37500932...37501094)&(37499968...37500032...37500932...37501094)	0.5	0.5	3.333	2.494	1	0	2	1.633
ASE237	A3SS	Solyc02g069720	chrSL4.0ch02	+	(37554035...37554114...37554277...37554391)&(37554035...37554114...37554285...37554391)	0	0	1.333	1.886	1	0	0.667	0.943
ASE238	A3SS	Solyc02g069830	chrSL4.0ch02	-	(37675604...37675723...37676051...37676211)&(37675604...37675720...37676051...37676211)	0	0	0.667	0.943	1	0	0.667	0.943
ASE239	A3SS	Solyc02g070310	chrSL4.0ch02	-	(38107869...38108051...38108867...38108984)&(38107869...38108046...38108867...38108984)	0.994	0.009	124.333	12.257	-
ASE240	A3SS	Solyc02g070310	chrSL4.0ch02	-	(38108867...38108984...38109064...38109179)&(38108867...38108981...38109064...38109179)	0.981	0.027	70.667	3.399	-
ASE241	A3SS	Solyc02g070310	chrSL4.0ch02	-	(38107869...38108051...38108867...38108984)&(38107869...38108046...38108867...38108984)	0.994	0.009	124.333	12.257	0.986	0.02	95.333	22.05
ASE242	A3SS	Solyc02g070310	chrSL4.0ch02	-	(38108867...38108984...38109064...38109179)&(38108867...38108981...38109064...38109179)	0.981	0.027	70.667	3.399	0.954	0.045	58.667	14.817
ASE243	A3SS	Solyc02g070340	chrSL4.0ch02	+	(38125794...38125892...38125976...38126249)&(38125794...38125892...38125981...38126249)	1	0	1.333	0.943	-
ASE244	SE	Solyc02g070570	chrSL4.0ch02	+	(38317981...38318051...38318853...38318973...38319058...38319104)&(38317981...38318051...38319058...38319104)	0.908	0.13	27.667	3.3	1	0	20	13.367
ASE245	SE	Solyc02g070630	chrSL4.0ch02	+	(38341360...38341436...38341832...38341947...38343752...38344108)&(38341360...38341436...38343752...38344108)	0.862	0.196	8.667	4.11	1	0	10	5.657
ASE246	A3SS	Solyc02g070770	chrSL4.0ch02	-	(38397258...38397531...38399056...38399176)&(38397258...38397512...38399056...38399176)	1	0	1.333	0.943	0.89	0.11	4	4.32
ASE247	A3SS	Solyc02g070860	chrSL4.0ch02	+	(38481741...38481905...38482357...38482680)&(38481741...38481905...38482371...38482680)	0	0	2.667	1.886	-
ASE248	A3SS	Solyc02g071730	chrSL4.0ch02	-	(39107394...39107439...39107553...39107595)&(39107394...39107436...39107553...39107595)	0	0	1.333	1.886	0.164	0.164	2.667	2.494
ASE249	A3SS	Solyc02g071890	chrSL4.0ch02	+	(39278283...39278432...39278647...39278766)&(39278283...39278432...39278683...39278766)	1	0	2.667	1.886	0	0	0.667	0.943
ASE250	A3SS	Solyc02g072300	chrSL4.0ch02	+	(39601359...39601434...39601513...39601570)&(39601359...39601434...39601517...39601570)	1	0	1.333	0.943	-
ASE251	RI	Solyc02g077320	chrSL4.0ch02	-	(40278304...40278663)&(40278304...40278375...40278444...40278663)	0	0	1.333	1.886	-
ASE252	A5SS	Solyc02g077330	chrSL4.0ch02	+	(40293801...40294051...40294438...40294821)&(40293801...40293857...40294438...40294821)	1	0	0	0	-
ASE253	A3SS	Solyc02g077560	chrSL4.0ch02	+	(40448765...40448822...40449224...40449407)&(40448765...40448822...40449227...40449407)	0	0	0.667	0.943	0.495	0	1.333	1.886
ASE254	A5SS	Solyc02g077660	chrSL4.0ch02	+	(40545927...40546191...40546479...40546959)&(40545927...40546176...40546479...40546959)	1	0	0	0	0	0	0.667	0.943
ASE256	A3SS	Solyc02g077920	chrSL4.0ch02	-	(40728779...40729214...40730263...40730571)&(40728779...40729197...40730263...40730571)	0.236	0.236	3.333	0.943	1	0	0.667	0.943
ASE257	A3SS	Solyc02g078440	chrSL4.0ch02	+	(41099024...41099118...41099234...41099387)&(41099024...41099118...41099286...41099387)	0	0	2	2.828	1	0	0.667	0.943
ASE258	A3SS	Solyc02g079960	chrSL4.0ch02	+	(42317628...42317751...42320758...42321242)&(42317628...42317751...42320761...42321242)	0.962	0.053	15.667	10.143	1	0	12	5.354
ASE259	SE	Solyc02g079960	chrSL4.0ch02	+	(42317208...42317505...42317628...42317751...42320758...42321242)&(42317208...42317505...42320758...42321242)	1	0	24	8.485	0.97	0.042	26	12.57
ASE260	A3SS	Solyc02g080370	chrSL4.0ch02	+	(42592522...42592615...42592690...42592762)&(42592522...42592615...42592709...42592762)	1	0	8	2.828	-
ASE261	A3SS	Solyc02g080630	chrSL4.0ch02	-	(42802340...42802465...42802700...42802756)&(42802340...42802462...42802700...42802756)	0.667	0.471	7.333	3.771	0.5	0.5	2	1.633
ASE262	A5SS	Solyc02g080810	chrSL4.0ch02	-	(42926118...42926689...42927442...42927620)&(42926118...42926689...42927445...42927620)	1	0	1.333	0.943	0.797	0	3.333	4.714
ASE263	A5SS	Solyc02g081030	chrSL4.0ch02	-	(43081085...43081406...43082225...43082589)&(43081085...43081406...43082539...43082589)	0	0	0.667	0.943	-
ASE264	A3SS	Solyc02g081030	chrSL4.0ch02	-	(43071142...43071376...43072359...43072684)&(43071142...43071355...43072359...43072684)	0	0	1.333	1.886	0.724	0	2.667	3.771
ASE265	A3SS	Solyc02g081030	chrSL4.0ch02	-	(43076128...43076233...43076361...43076481)&(43076128...43076209...43076361...43076481)	0	0	1.333	0.943	1	0	0.667	0.943
ASE266	A5SS	Solyc02g081030	chrSL4.0ch02	-	(43081085...43081406...43082225...43082589)&(43081085...43081406...43082539...43082589)	0	0	0.667	0.943	1	0	0.667	0.943
ASE267	A3SS	Solyc02g081620	chrSL4.0ch02	+	(43498710...43499108...43500171...43500326)&(43498710...43499108...43500177...43500326)	1	0	3.333	1.886	0.49	0	1.333	1.886
ASE268	A5SS	Solyc02g082270	chrSL4.0ch02	+	(43965368...43965832...43965942...43967068)&(43965368...43965561...43965942...43967068)	0	0	11.333	4.11	-
ASE269	SE	Solyc02g082270	chrSL4.0ch02	+	(43965368...43965561...43965710...43965832...43965942...43967068)&(43965368...43965561...43965942...43967068)	0.028	0.04	12	4.32	-
ASE270	SE	Solyc02g082340	chrSL4.0ch02	-	(44035729...44035810...44036400...44036549...44037056...44037149)&(44035729...44035810...44037056...44037149)	1	0	15.333	0.943	0.889	0.157	7.333	3.771
ASE271	A3SS	Solyc02g082400	chrSL4.0ch02	+	(44093763...44093849...44094577...44094696)&(44093763...44093849...44094589...44094696)	0	0	1.333	1.886	1	0	0.667	0.943
ASE272	A3SS	Solyc02g083280	chrSL4.0ch02	+	(44726661...44726846...44726947...44727052)&(44726661...44726846...44726950...44727052)	0.305	0.182	30	9.092	-
ASE273	A3SS	Solyc02g083280	chrSL4.0ch02	+	(44726661...44726846...44726947...44727052)&(44726661...44726846...44726953...44727052)	0.872	0.181	12	2.828	-
ASE274	A3SS	Solyc02g083280	chrSL4.0ch02	+	(44726661...44726846...44726950...44727052)&(44726661...44726846...44726953...44727052)	0.856	0.204	17.333	9.286	-
ASE275	RI	Solyc02g083280	chrSL4.0ch02	+	(44726947...44727249)&(44726947...44727052...44727138...44727249)	0	0	15	2.16	-
ASE276	A3SS	Solyc02g083280	chrSL4.0ch02	+	(44726661...44726846...44726947...44727052)&(44726661...44726846...44726950...44727052)	0.305	0.182	30	9.092	0.132	0.062	43	12.675
ASE277	A3SS	Solyc02g083280	chrSL4.0ch02	+	(44726661...44726846...44726947...44727052)&(44726661...44726846...44726953...44727052)	0.872	0.181	12	2.828	0.655	0.372	10.333	3.859
ASE278	A3SS	Solyc02g083280	chrSL4.0ch02	+	(44726661...44726846...44726950...44727052)&(44726661...44726846...44726953...44727052)	0.856	0.204	17.333	9.286	0.911	0.098	42	14.236
ASE279	A5SS	Solyc02g084440	chrSL4.0ch02	-	(45534283...45534658...45534744...45535018)&(45534283...45534658...45534748...45535018)	0	0	131.333	8.055	0.02	0.028	92.333	19.328
ASE280	A3SS	Solyc02g084490	chrSL4.0ch02	+	(45585601...45585652...45585731...45585818)&(45585601...45585652...45585735...45585818)	1	0	0	0	0.83	0.169	4	2.828
ASE281	RI	Solyc02g084490	chrSL4.0ch02	+	(45585735...45586104)&(45585735...45585818...45585990...45586104)	1	0	0.667	0.943	0	0	2	2.828
ASE282	SE	Solyc02g084550	chrSL4.0ch02	+	(45649611...45649989...45651003...45651173...45651493...45651563)&(45649611...45649989...45651493...45651563)	1	0	3.333	1.886	0.778	0.314	3.333	0.943
ASE283	A3SS	Solyc02g085420	chrSL4.0ch02	-	(46339658...46339943...46340041...46340712)&(46339658...46339917...46340041...46340712)	0.82	0.255	2.667	0.943	-
ASE284	A3SS	Solyc02g085420	chrSL4.0ch02	-	(46339658...46339968...46340041...46340712)&(46339658...46339943...46340041...46340712)	0.074	0.105	3.333	1.886	-
ASE285	A3SS	Solyc02g085420	chrSL4.0ch02	-	(46339658...46339943...46340041...46340712)&(46339658...46339917...46340041...46340712)	0.82	0.255	2.667	0.943	1	0	3.333	3.399
ASE286	A3SS	Solyc02g085420	chrSL4.0ch02	-	(46339658...46339968...46340041...46340712)&(46339658...46339943...46340041...46340712)	0.074	0.105	3.333	1.886	0	0	3.333	3.399
ASE287	RI	Solyc02g085420	chrSL4.0ch02	-	(46343366...46343587)&(46343366...46343431...46343511...46343587)	0	0	2.667	1.886	0.122	0.122	2.667	2.494
ASE288	A5SS	Solyc02g085570	chrSL4.0ch02	+	(46415890...46416329...46416570...46416644)&(46415890...46415961...46416570...46416644)	0.5	0	0.667	0.943	0.296	0.228	4.333	2.055
ASE289	A3SS	Solyc02g085760	chrSL4.0ch02	+	(46564823...46564939...46565835...46566234)&(46564823...46564939...46565843...46566234)	0	0	1.333	0.943	-
ASE290	A5SS	Solyc02g085760	chrSL4.0ch02	+	(46566587...46566771...46566979...46567150)&(46566587...46566753...46566979...46567150)	0.88	0.169	2.667	0.943	0	0	2	1.633
ASE291	A3SS	Solyc02g086550	chrSL4.0ch02	-	(47229842...47229943...47230422...47230539)&(47229842...47229939...47230422...47230539)	1	0	1.333	0.943	0	0	0.667	0.943
ASE292	A5SS	Solyc02g086830	chrSL4.0ch02	+	(47453220...47453433...47454115...47454153)&(47453220...47453392...47454115...47454153)	0	0	1	1.414	0.5	0.5	2.667	2.494
ASE293	SE	Solyc02g086930	chrSL4.0ch02	+	(47533033...47533170...47533617...47533857...47534985...47535567)&(47533033...47533170...47534985...47535567)	0.833	0.236	4.667	0.943	1	0	12.667	6.6
ASE294	A3SS	Solyc02g086970	chrSL4.0ch02	-	(47549227...47549628...47550044...47550131)&(47549227...47549401...47550044...47550131)	0.75	0.25	2.667	2.494	-
ASE295	A5SS	Solyc02g086970	chrSL4.0ch02	-	(47548593...47548731...47549010...47549148)&(47548593...47548731...47549018...47549148)	0.322	0	2	2.828	1	0	0.667	0.943
ASE296	A5SS	Solyc02g086970	chrSL4.0ch02	-	(47550720...47550873...47551320...47551457)&(47550720...47550873...47551325...47551457)	1	0	0	0	0	0	0.667	0.943
ASE297	A3SS	Solyc02g087130	chrSL4.0ch02	+	(47644434...47644533...47645368...47645476)&(47644434...47644533...47645383...47645476)	0	0	0.667	0.943	-
ASE298	A3SS	Solyc02g087430	chrSL4.0ch02	-	(47914489...47914758...47915043...47915649)&(47914489...47914753...47915043...47915649)	1	0	0.667	0.943	0	0	2	1.633
ASE299	A3SS	Solyc02g087730	chrSL4.0ch02	+	(48080600...48080706...48081258...48081476)&(48080600...48080706...48081313...48081476)	0	0	0.667	0.943	1	0	0.667	0.943
ASE300	A5SS	Solyc02g088110	chrSL4.0ch02	-	(48329417...48330192...48330372...48330485)&(48329417...48330192...48330419...48330485)	1	0	4.667	1.886	-
ASE301	A3SS	Solyc02g088350	chrSL4.0ch02	-	(48507063...48507222...48507313...48507431)&(48507063...48507182...48507313...48507431)	0	0	2	1.633	-
ASE302	A3SS	Solyc02g088350	chrSL4.0ch02	-	(48507063...48507239...48507313...48507431)&(48507063...48507182...48507313...48507431)	0.473	0.41	2.667	1.886	-
ASE303	A3SS	Solyc02g088350	chrSL4.0ch02	-	(48507063...48507239...48507313...48507431)&(48507063...48507222...48507313...48507431)	1	0	0.667	0.943	-
ASE304	A3SS	Solyc02g088940	chrSL4.0ch02	+	(48907886...48907935...48908081...48908162)&(48907886...48907935...48908102...48908162)	1	0	1.333	0.943	-
ASE305	A3SS	Solyc02g089200	chrSL4.0ch02	+	(49124692...49124734...49125031...49125174)&(49124692...49124734...49125034...49125174)	0.082	0.082	5.333	4.714	0	0	4.667	4.11
ASE306	A5SS	Solyc02g089240	chrSL4.0ch02	-	(49153698...49154037...49154564...49154861)&(49153698...49154037...49154713...49154861)	0.333	0.471	1.667	0.471	-
ASE307	SE	Solyc02g089240	chrSL4.0ch02	-	(49153698...49154037...49154564...49154575...49154713...49154861)&(49153698...49154037...49154713...49154861)	0.333	0.471	1.667	0.471	-
ASE308	A5SS	Solyc02g089240	chrSL4.0ch02	-	(49153698...49154037...49154564...49154861)&(49153698...49154037...49154713...49154861)	0.333	0.471	1.667	0.471	0	0	3	2.449
ASE309	SE	Solyc02g089240	chrSL4.0ch02	-	(49153698...49154037...49154564...49154575...49154713...49154861)&(49153698...49154037...49154713...49154861)	0.333	0.471	1.667	0.471	0	0	3	2.449
ASE310	A5SS	Solyc02g089800	chrSL4.0ch02	-	(49539673...49540270...49540629...49540777)&(49539673...49540270...49540644...49540777)	0	0	0.667	0.943	1	0	0.667	0.943
ASE311	SE	Solyc02g090260	chrSL4.0ch02	+	(49907207...49907684...49908202...49908261...49908345...49908448)&(49907207...49907684...49908345...49908448)	0	0	1.333	1.886	1	0	0.667	0.943
ASE312	A3SS	Solyc02g090390	chrSL4.0ch02	-	(49987769...49987990...49989603...49990204)&(49987769...49987844...49989603...49990204)	0	0	1.333	0.943	0.101	0.101	6	4.899
ASE313	A3SS	Solyc02g090670	chrSL4.0ch02	-	(50243855...50243953...50244230...50244310)&(50243855...50243942...50244230...50244310)	1	0	0.667	0.943	-
ASE314	A5SS	Solyc02g090670	chrSL4.0ch02	-	(50244230...50244310...50244485...50244575)&(50244230...50244310...50244503...50244575)	0	0	0.667	0.943	1	0	1.333	1.886
ASE315	A5SS	Solyc02g090850	chrSL4.0ch02	+	(50361122...50361275...50361416...50361492)&(50361122...50361271...50361416...50361492)	0.5	0.5	4.667	3.399	0	0	2.667	1.886
ASE316	A3SS	Solyc02g091030	chrSL4.0ch02	+	(50510585...50510678...50510804...50510894)&(50510585...50510678...50510819...50510894)	1	0	0	0	0	0	0.667	0.943
ASE317	A3SS	Solyc02g091520	chrSL4.0ch02	-	(50829419...50829832...50829975...50830071)&(50829419...50829780...50829975...50830071)	0.69	0	2.667	3.771	1	0	2.667	1.886
ASE318	A3SS	Solyc02g091560	chrSL4.0ch02	+	(50862935...50863060...50863729...50863822)&(50862935...50863060...50863754...50863822)	0.894	0.15	10	3.266	-
ASE319	A5SS	Solyc02g091560	chrSL4.0ch02	+	(50861285...50861400...50861494...50861545)&(50861285...50861361...50861494...50861545)	0.985	0.021	69	9.899	-
ASE320	A5SS	Solyc02g091560	chrSL4.0ch02	+	(50867081...50867259...50867604...50867832)&(50867081...50867233...50867604...50867832)	0.22	0.042	44.333	14.614	-
ASE321	A3SS	Solyc02g091560	chrSL4.0ch02	+	(50862935...50863060...50863729...50863822)&(50862935...50863060...50863754...50863822)	0.894	0.15	10	3.266	1	0	14	7.118
ASE322	A5SS	Solyc02g091560	chrSL4.0ch02	+	(50861285...50861400...50861494...50861545)&(50861285...50861361...50861494...50861545)	0.985	0.021	69	9.899	1	0	32	8.641
ASE323	A5SS	Solyc02g091560	chrSL4.0ch02	+	(50867081...50867259...50867604...50867832)&(50867081...50867233...50867604...50867832)	0.22	0.042	44.333	14.614	0.132	0.058	31.333	6.182
ASE324	A5SS	Solyc02g092480	chrSL4.0ch02	+	(51567066...51567265...51567707...51568128)&(51567066...51567174...51567707...51568128)	1	0	0	0	0	0	0.667	0.943
ASE325	A3SS	Solyc02g092560	chrSL4.0ch02	-	(51666388...51666458...51666548...51666717)&(51666388...51666442...51666548...51666717)	1	0	2.667	1.886	0	0	0.667	0.943
ASE326	SE	Solyc02g093030	chrSL4.0ch02	-	(52036230...52036347...52037101...52037207...52038699...52038893)&(52036230...52036347...52038699...52038893)	0	0	0.667	0.943	-
ASE327	A3SS	Solyc02g093080	chrSL4.0ch02	-	(52071831...52071893...52072069...52072137)&(52071831...52071890...52072069...52072137)	0	0	1.333	0.943	-
ASE328	A3SS	Solyc02g093150	chrSL4.0ch02	+	(52135374...52135532...52135618...52135840)&(52135374...52135532...52135621...52135840)	0	0	0.667	0.943	1	0	0.667	0.943
ASE329	A3SS	Solyc02g093370	chrSL4.0ch02	+	(52314194...52314500...52314976...52315065)&(52314194...52314500...52314981...52315065)	0.065	0.092	7.333	1.886	0.109	0.154	4	1.633
ASE330	A3SS	Solyc02g093900	chrSL4.0ch02	-	(52696409...52696630...52697299...52697374)&(52696409...52696561...52697299...52697374)	1	0	1.333	1.886	-
ASE331	A5SS	Solyc02g093900	chrSL4.0ch02	-	(52695098...52695378...52696409...52696630)&(52695098...52695378...52696410...52696630)	1	0	6	0	0.5	0.5	2.667	1.886
ASE332	A3SS	Solyc02g094090	chrSL4.0ch02	-	(52821027...52821207...52821289...52821347)&(52821027...52821123...52821289...52821347)	0	0	2.667	3.771	0.195	0.195	2	1.633
ASE333	A3SS	Solyc02g094120	chrSL4.0ch02	-	(52843957...52844328...52844529...52844745)&(52843957...52844291...52844529...52844745)	1	0	5.333	1.886	0.667	0.471	3.333	1.886
ASE334	A5SS	Solyc02g094360	chrSL4.0ch02	-	(53005155...53005295...53006441...53006651)&(53005155...53005295...53006517...53006651)	0.124	0.124	2.667	2.494	0	0	0.667	0.943
ASE335	A3SS	Solyc02g094430	chrSL4.0ch02	-	(53052641...53052746...53052834...53052993)&(53052641...53052723...53052834...53052993)	0	0	0.667	0.943	1	0	2.667	2.494
ASE336	A3SS	Solyc02g094560	chrSL4.0ch02	+	(53190293...53190362...53190490...53190616)&(53190293...53190362...53190528...53190616)	1	0	0	0	0	0	2.667	3.771
ASE337	A3SS	Solyc02g094640	chrSL4.0ch02	+	(53335032...53335131...53336333...53336773)&(53335032...53335131...53336349...53336773)	0.744	0.363	6	2.828	0.865	0.135	3.333	3.399
ASE338	SE	Solyc02g094640	chrSL4.0ch02	+	(53323321...53323490...53326499...53326582...53327096...53327198)&(53323321...53323490...53327096...53327198)	1	0	2.667	1.886	0.491	0	3.333	4.714
ASE339	A3SS	Solyc03g005080	chrSL4.0ch03	-	(67159...67288...67367...67442)&(67159...67266...67367...67442)	0.5	0.5	1.333	0.943	-
ASE340	A3SS	Solyc03g005080	chrSL4.0ch03	-	(71763...71899...72053...72084)&(71763...71885...72053...72084)	0	0	0.667	0.943	1	0	0.667	0.943
ASE341	A5SS	Solyc03g006140	chrSL4.0ch03	-	(814684...815080...815933...816069)&(814684...815080...816060...816069)	0	0	0.667	0.943	1	0	0.667	0.943
ASE342	SE	Solyc03g006177	chrSL4.0ch03	-	(842949...842989...845219...846205...846747...846854)&(842949...842989...846747...846854)	0.5	0.5	1.333	0.943	1	0	0.667	0.943
ASE343	A3SS	Solyc03g006280	chrSL4.0ch03	-	(906558...907039...907210...907321)&(906558...906747...907210...907321)	1	0	0	0	0	0	2.667	3.771
ASE344	SE	Solyc03g006490	chrSL4.0ch03	+	(1113353...1113644...1114688...1114929...1115137...1115258)&(1113353...1113644...1115137...1115258)	0.81	0.269	8.667	0.943	-
ASE345	A3SS	Solyc03g006490	chrSL4.0ch03	+	(1113353...1113644...1114688...1114929)&(1113353...1113644...1114739...1114929)	1	0	7.333	0.943	0.897	0.146	5	2.944
ASE346	SE	Solyc03g006490	chrSL4.0ch03	+	(1113353...1113644...1114688...1114929...1115137...1115258)&(1113353...1113644...1115137...1115258)	0.81	0.269	8.667	0.943	1	0	9.667	1.247
ASE347	SE	Solyc03g006490	chrSL4.0ch03	+	(1113353...1113644...1114739...1114929...1115137...1115258)&(1113353...1113644...1115137...1115258)	0.5	0.5	1.333	1.886	1	0	6	3.266
ASE348	A3SS	Solyc03g007100	chrSL4.0ch03	-	(1715271...1715349...1718809...1718938)&(1715271...1715336...1718809...1718938)	1	0	1.333	0.943	0	0	1.333	1.886
ASE349	A5SS	Solyc03g007470	chrSL4.0ch03	-	(2072831...2072936...2074029...2074233)&(2072831...2072936...2074105...2074233)	0	0	1.333	0.943	-
ASE350	A5SS	Solyc03g007470	chrSL4.0ch03	-	(2072831...2072936...2074098...2074233)&(2072831...2072936...2074105...2074233)	0	0	1.333	0.943	-
ASE351	A3SS	Solyc03g007480	chrSL4.0ch03	+	(2080707...2081110...2081473...2081792)&(2080707...2081110...2081497...2081792)	0.667	0.471	2	1.633	1	0	5	2.16
ASE352	A5SS	Solyc03g007600	chrSL4.0ch03	+	(2170789...2170952...2171234...2171359)&(2170789...2170938...2171234...2171359)	1	0	6	2.828	0.578	0	3.333	4.714
ASE353	A3SS	Solyc03g007680	chrSL4.0ch03	+	(2234379...2234538...2234683...2234920)&(2234379...2234538...2234693...2234920)	1	0	1.333	0.943	-
ASE354	A3SS	Solyc03g019810	chrSL4.0ch03	-	(55823912...55824366...55825230...55825380)&(55823912...55824269...55825230...55825380)	1	0	1.333	0.943	0	0	0.667	0.943
ASE355	A3SS	Solyc03g019860	chrSL4.0ch03	+	(55792920...55792991...55793161...55793249)&(55792920...55792991...55793200...55793249)	0	0	0.667	0.943	1	0	0.667	0.943
ASE356	A5SS	Solyc03g019950	chrSL4.0ch03	+	(55733445...55733581...55733764...55733861)&(55733445...55733571...55733764...55733861)	1	0	2	2.828	-
ASE357	A3SS	Solyc03g025280	chrSL4.0ch03	+	(2696988...2697135...2698076...2698193)&(2696988...2697135...2698120...2698193)	0.5	0.5	2	1.633	0.5	0.5	2	1.633
ASE358	A3SS	Solyc03g025600	chrSL4.0ch03	+	(2979009...2979089...2980308...2980395)&(2979009...2979089...2980328...2980395)	1	0	6.667	0.943	0.734	0.266	2	1.633
ASE359	A3SS	Solyc03g025850	chrSL4.0ch03	+	(3236102...3236184...3236427...3236874)&(3236102...3236184...3236433...3236874)	0.811	0.157	15.333	2.494	0.611	0.234	36.667	23.471
ASE360	A5SS	Solyc03g025980	chrSL4.0ch03	+	(3388819...3388947...3389434...3389489)&(3388819...3388943...3389434...3389489)	1	0	0	0	-
ASE361	A3SS	Solyc03g031970	chrSL4.0ch03	+	(4363186...4363285...4363374...4363439)&(4363186...4363285...4363382...4363439)	0.62	0.38	2.667	3.771	0.496	0.408	3.333	0.943
ASE362	A3SS	Solyc03g031970	chrSL4.0ch03	+	(4363775...4363860...4364943...4365034)&(4363775...4363860...4364948...4365034)	0.5	0.5	0.667	0.943	1	0	3.333	3.399
ASE363	A3SS	Solyc03g033560	chrSL4.0ch03	-	(4975637...4976029...4978751...4979033)&(4975637...4976001...4978751...4979033)	0.858	0.142	6.667	0.943	0.457	0	5.333	4.989
ASE364	A3SS	Solyc03g043760	chrSL4.0ch03	+	(6611154...6611272...6611712...6611802)&(6611154...6611272...6611715...6611802)	1	0	2.667	1.886	-
ASE365	A3SS	Solyc03g043760	chrSL4.0ch03	+	(6611904...6612028...6612112...6612569)&(6611904...6612028...6612132...6612569)	1	0	1.333	0.943	-
ASE366	A3SS	Solyc03g043760	chrSL4.0ch03	+	(6611154...6611272...6611712...6611802)&(6611154...6611272...6611715...6611802)	1	0	2.667	1.886	0.5	0.5	1.333	0.943
ASE367	A3SS	Solyc03g043760	chrSL4.0ch03	+	(6611904...6612028...6612112...6612569)&(6611904...6612028...6612132...6612569)	1	0	1.333	0.943	0	0	1.333	1.886
ASE368	A3SS	Solyc03g044300	chrSL4.0ch03	+	(8062329...8062360...8062482...8062611)&(8062329...8062360...8062523...8062611)	1	0	1.333	0.943	-
ASE369	A3SS	Solyc03g044300	chrSL4.0ch03	+	(8063825...8063917...8064017...8064191)&(8063825...8063917...8064039...8064191)	1	0	0.667	0.943	0	0	0.667	0.943
ASE370	A5SS	Solyc03g046350	chrSL4.0ch03	-	(11518491...11518593...11519407...11519522)&(11518491...11518593...11519429...11519522)	0	0	1.333	0.943	-
ASE371	A3SS	Solyc03g046350	chrSL4.0ch03	-	(11518491...11518593...11519429...11519522)&(11518491...11518585...11519429...11519522)	1	0	2	0	0	0	1.333	1.886
ASE372	SE	Solyc03g046450	chrSL4.0ch03	-	(12020081...12020183...12020487...12020939...12021185...12021281)&(12020081...12020183...12021185...12021281)	0	0	0.667	0.943	-
ASE373	A3SS	Solyc03g052980	chrSL4.0ch03	-	(18111534...18111648...18112174...18112342)&(18111534...18111612...18112174...18112342)	0.667	0.471	3.333	0.943	1	0	1.333	0.943
ASE374	A3SS	Solyc03g053110	chrSL4.0ch03	-	(18850697...18850783...18852708...18852859)&(18850697...18850775...18852708...18852859)	0	0	0.667	0.943	1	0	3.333	3.399
ASE375	A3SS	Solyc03g058970	chrSL4.0ch03	-	(23241625...23241852...23241921...23242112)&(23241625...23241818...23241921...23242112)	1	0	1.333	0.943	-
ASE376	RI	Solyc03g058970	chrSL4.0ch03	-	(23241625...23242105)&(23241625...23241852...23241921...23242105)	0	0	1.333	0.943	-
ASE377	A3SS	Solyc03g058970	chrSL4.0ch03	-	(23241921...23242112...23242257...23242422)&(23241921...23242105...23242257...23242422)	0	0	1.333	1.886	1	0	0.667	0.943
ASE378	RI	Solyc03g059180	chrSL4.0ch03	-	(23864621...23865028)&(23864621...23864699...23864903...23865028)	0	0	1.333	1.886	-
ASE379	A3SS	Solyc03g059180	chrSL4.0ch03	-	(23864903...23865028...23865150...23865251)&(23864903...23865018...23865150...23865251)	1	0	0.667	0.943	0	0	1.333	1.886
ASE380	RI	Solyc03g059180	chrSL4.0ch03	-	(23864621...23865028)&(23864621...23864699...23864903...23865028)	0	0	1.333	1.886	0.5	0.5	2	1.633
ASE381	A5SS	Solyc03g059260	chrSL4.0ch03	-	(24190365...24190452...24190522...24190653)&(24190365...24190452...24190579...24190653)	0.5	0.5	0.667	0.943	1	0	1.333	1.886
ASE382	SE	Solyc03g062665	chrSL4.0ch03	+	(27799174...27799340...27799991...27800108...27800741...27800858)&(27799174...27799340...27800741...27800858)	1	0	0.667	0.943	-
ASE383	A5SS	Solyc03g062665	chrSL4.0ch03	+	(27799991...27800108...27800741...27800858)&(27799991...27800022...27800741...27800858)	1	0	0.667	0.943	0.194	0.194	2	1.633
ASE384	A3SS	Solyc03g062830	chrSL4.0ch03	-	(28354345...28354486...28359466...28359893)&(28354345...28354477...28359466...28359893)	0.5	0.5	0.667	0.943	0	0	0.667	0.943
ASE385	A3SS	Solyc03g062890	chrSL4.0ch03	-	(28439254...28439286...28439378...28439474)&(28439254...28439277...28439378...28439474)	0.828	0.243	2.667	0.943	0.827	0.173	3.333	2.494
ASE386	RI	Solyc03g062890	chrSL4.0ch03	-	(28439093...28439277)&(28439093...28439169...28439254...28439277)	0	0	2	0	0.194	0.194	3.333	2.494
ASE387	A5SS	Solyc03g065250	chrSL4.0ch03	-	(37092049...37092223...37092387...37092544)&(37092049...37092223...37092445...37092544)	0	0	5.333	4.989	-
ASE388	A3SS	Solyc03g071590	chrSL4.0ch03	-	(15115789...15115946...15116847...15116934)&(15115789...15115874...15116847...15116934)	0.5	0.5	0.667	0.943	0.202	0.202	2	1.633
ASE389	A3SS	Solyc03g078000	chrSL4.0ch03	+	(43376164...43376487...43376572...43376652)&(43376164...43376487...43376588...43376652)	0.333	0.471	2.667	0.943	-
ASE390	A3SS	Solyc03g078000	chrSL4.0ch03	+	(43375003...43375188...43376164...43376487)&(43375003...43375188...43376205...43376487)	0.851	0.149	2.667	3.771	1	0	2.667	2.494
ASE391	SE	Solyc03g078570	chrSL4.0ch03	-	(45711702...45711814...45712031...45712120...45712397...45712468)&(45711702...45711814...45712397...45712468)	1	0	6	0	0.896	0.148	9.667	3.3
ASE392	A3SS	Solyc03g080090	chrSL4.0ch03	+	(46542247...46542517...46542623...46542992)&(46542247...46542517...46542632...46542992)	0.567	0.419	12	2.828	0.5	0.5	2.667	2.494
ASE393	A3SS	Solyc03g080190	chrSL4.0ch03	-	(46628044...46628292...46628375...46628709)&(46628044...46628268...46628375...46628709)	1	0	0	0	-
ASE394	A3SS	Solyc03g082490	chrSL4.0ch03	-	(46980591...46980717...46980806...46980935)&(46980591...46980708...46980806...46980935)	0.5	0.5	3.333	3.399	-
ASE395	A5SS	Solyc03g082490	chrSL4.0ch03	-	(46978209...46978581...46979172...46979235)&(46978209...46978581...46979202...46979235)	0.108	0.108	4	3.266	-
ASE396	A3SS	Solyc03g082490	chrSL4.0ch03	-	(46980591...46980717...46980806...46980935)&(46980591...46980708...46980806...46980935)	0.5	0.5	3.333	3.399	1	0	0.667	0.943
ASE397	A5SS	Solyc03g082490	chrSL4.0ch03	-	(46978209...46978581...46979172...46979235)&(46978209...46978581...46979202...46979235)	0.108	0.108	4	3.266	0	0	2.667	2.494
ASE398	A5SS	Solyc03g082560	chrSL4.0ch03	+	(47067406...47067530...47067618...47067720)&(47067406...47067520...47067618...47067720)	1	0	0	0	-
ASE399	A3SS	Solyc03g082600	chrSL4.0ch03	-	(47097088...47097187...47097301...47097419)&(47097088...47097184...47097301...47097419)	1	0	0.667	0.943	-
ASE400	A3SS	Solyc03g082670	chrSL4.0ch03	-	(47142996...47143156...47143577...47143788)&(47142996...47143149...47143577...47143788)	0	0	1.333	1.886	0.793	0	3.333	4.714
ASE401	A3SS	Solyc03g082710	chrSL4.0ch03	-	(47192622...47192704...47192790...47192852)&(47192622...47192700...47192790...47192852)	0.887	0.16	3.333	1.886	1	0	3	1.414
ASE402	A3SS	Solyc03g082910	chrSL4.0ch03	+	(47367978...47368084...47368226...47368336)&(47367978...47368084...47368266...47368336)	0.283	0	2.667	2.494	1	0	0.667	0.943
ASE403	A3SS	Solyc03g082960	chrSL4.0ch03	-	(47393368...47393485...47393718...47393772)&(47393368...47393436...47393718...47393772)	0.714	0.286	2	1.633	1	0	2	2.828
ASE404	RI	Solyc03g082960	chrSL4.0ch03	-	(47392974...47393436)&(47392974...47393021...47393108...47393436)	0	0	0.667	0.943	1	0	6	4.32
ASE405	RI	Solyc03g082960	chrSL4.0ch03	-	(47393108...47393436)&(47393108...47393141...47393223...47393436)	0	0	0.667	0.943	0.196	0.196	4.667	4.11
ASE406	RI	Solyc03g082960	chrSL4.0ch03	-	(47393223...47393436)&(47393223...47393278...47393368...47393436)	0	0	0.667	0.943	1	0	0.667	0.943
ASE407	A5SS	Solyc03g083420	chrSL4.0ch03	+	(47869900...47870144...47870304...47870660)&(47869900...47870079...47870304...47870660)	0	0	2	2.828	-
ASE408	A3SS	Solyc03g083420	chrSL4.0ch03	+	(47870911...47870990...47871073...47871204)&(47870911...47870990...47871087...47871204)	0.5	0.5	2	1.633	0	0	0.667	0.943
ASE409	A5SS	Solyc03g083420	chrSL4.0ch03	+	(47869900...47870144...47870304...47870660)&(47869900...47870079...47870304...47870660)	0	0	2	2.828	1	0	1.333	1.886
ASE410	SE	Solyc03g083420	chrSL4.0ch03	+	(47874273...47874409...47875556...47875619...47876139...47876914)&(47874273...47874409...47876139...47876914)	1	0	0.667	0.943	0.5	0.5	1	0.816
ASE411	A5SS	Solyc03g083580	chrSL4.0ch03	-	(48118144...48118367...48119321...48119380)&(48118144...48118367...48119325...48119380)	0	0	0.667	0.943	1	0	0.667	0.943
ASE412	RI	Solyc03g083910	chrSL4.0ch03	-	(48430407...48430887)&(48430407...48430646...48430725...48430887)	0.183	0.131	5.333	3.399	0	0	10.667	8.219
ASE413	A3SS	Solyc03g093830	chrSL4.0ch03	+	(50059465...50059851...50059945...50060060)&(50059465...50059851...50059962...50060060)	0.667	0.471	2.667	0.943	1	0	0.667	0.943
ASE414	A3SS	Solyc03g095360	chrSL4.0ch03	+	(50990987...50991079...50991162...50991421)&(50990987...50991079...50991212...50991421)	0.692	0	0.667	0.943	1	0	2	0
ASE415	SE	Solyc03g095710	chrSL4.0ch03	-	(51468810...51469227...51469765...51470571...51471378...51471511)&(51468810...51469227...51471378...51471511)	1	0	1.333	1.886	0.667	0.471	3.333	1.886
ASE416	A5SS	Solyc03g096080	chrSL4.0ch03	+	(52507545...52507589...52508613...52508722)&(52507545...52507564...52508613...52508722)	1	0	5.333	0.943	0.812	0.184	10.667	5.735
ASE417	A3SS	Solyc03g097270	chrSL4.0ch03	+	(54165142...54165362...54165760...54165906)&(54165142...54165362...54165763...54165906)	0.748	0.252	4	0	0.678	0.023	8.667	3.771
ASE418	A5SS	Solyc03g097490	chrSL4.0ch03	+	(54397594...54397826...54397914...54397995)&(54397594...54397705...54397914...54397995)	0	0	0.667	0.943	1	0	1.333	1.886
ASE419	A3SS	Solyc03g097550	chrSL4.0ch03	+	(54448448...54448549...54448757...54448845)&(54448448...54448549...54448771...54448845)	0	0	2.667	2.494	1	0	1.333	1.886
ASE420	A5SS	Solyc03g097710	chrSL4.0ch03	+	(54618519...54618978...54619504...54621148)&(54618519...54618795...54619504...54621148)	0	0	0.667	0.943	-
ASE421	A3SS	Solyc03g097970	chrSL4.0ch03	+	(54850854...54850937...54853360...54853435)&(54850854...54850937...54853379...54853435)	0	0	1.333	1.886	-
ASE422	A5SS	Solyc03g098110	chrSL4.0ch03	-	(54953008...54953391...54955140...54955231)&(54953008...54953391...54955141...54955231)	1	0	2.667	1.886	0.5	0.5	1.333	0.943
ASE423	A3SS	Solyc03g098230	chrSL4.0ch03	+	(55095254...55095320...55096660...55096855)&(55095254...55095320...55096676...55096855)	1	0	2	2.828	0.5	0.5	2.667	2.494
ASE424	A5SS	Solyc03g098240	chrSL4.0ch03	+	(55109204...55109438...55109763...55110552)&(55109204...55109257...55109763...55110552)	0.444	0.416	2	0	-
ASE425	RI	Solyc03g098240	chrSL4.0ch03	+	(55109204...55109438)&(55109204...55109257...55109362...55109438)	0.333	0.471	1.333	0.943	-
ASE426	SE	Solyc03g098240	chrSL4.0ch03	+	(55109204...55109257...55109362...55109438...55109763...55110552)&(55109204...55109257...55109763...55110552)	0.333	0.471	2	0	-
ASE427	A3SS	Solyc03g098240	chrSL4.0ch03	+	(55109204...55109257...55109349...55109438)&(55109204...55109257...55109362...55109438)	0	0	1.333	0.943	0.5	0.5	1.333	0.943
ASE428	A5SS	Solyc03g098240	chrSL4.0ch03	+	(55109204...55109438...55109763...55110552)&(55109204...55109257...55109763...55110552)	0.444	0.416	2	0	1	0	1.333	1.886
ASE429	RI	Solyc03g098240	chrSL4.0ch03	+	(55109204...55109438)&(55109204...55109257...55109349...55109438)	1	0	0	0	0.5	0.5	2	1.633
ASE430	RI	Solyc03g098240	chrSL4.0ch03	+	(55109204...55109438)&(55109204...55109257...55109362...55109438)	0.333	0.471	1.333	0.943	0.54	0	2	2.828
ASE431	SE	Solyc03g098240	chrSL4.0ch03	+	(55109204...55109257...55109349...55109438...55109763...55110552)&(55109204...55109257...55109763...55110552)	0	0	1.333	0.943	1	0	0.667	0.943
ASE432	A5SS	Solyc03g111180	chrSL4.0ch03	-	(56244021...56244157...56244253...56244457)&(56244021...56244157...56244257...56244457)	1	0	1.333	0.943	-
ASE433	A3SS	Solyc03g111310	chrSL4.0ch03	+	(56339061...56339337...56340348...56340512)&(56339061...56339337...56340355...56340512)	1	0	10	0	-
ASE434	A3SS	Solyc03g111330	chrSL4.0ch03	+	(56353706...56353803...56354032...56354121)&(56353706...56353803...56354035...56354121)	0.5	0.5	1.333	0.943	-
ASE435	A3SS	Solyc03g111580	chrSL4.0ch03	-	(56629696...56629765...56630096...56630838)&(56629696...56629762...56630096...56630838)	0.331	0.331	2.667	2.494	1	0	0.667	0.943
ASE436	SE	Solyc03g112050	chrSL4.0ch03	+	(57014535...57014808...57015698...57015891...57016272...57016450)&(57014535...57014808...57016272...57016450)	0.65	0.334	7.333	3.399	1	0	4	1.633
ASE437	SE	Solyc03g112050	chrSL4.0ch03	+	(57016272...57016450...57016549...57016807...57017037...57017129)&(57016272...57016450...57017037...57017129)	1	0	3.333	0.943	0.867	0.189	7.333	2.494
ASE438	A5SS	Solyc03g112300	chrSL4.0ch03	-	(57171692...57171964...57172653...57173022)&(57171692...57171964...57172971...57173022)	1	0	0	0	-
ASE439	SE	Solyc03g112770	chrSL4.0ch03	+	(57539407...57539761...57541144...57541233...57542223...57542322)&(57539407...57539761...57542223...57542322)	0.884	0.164	6.667	0.943	1	0	3.333	2.494
ASE440	A5SS	Solyc03g112830	chrSL4.0ch03	+	(57563360...57563466...57563734...57565117)&(57563360...57563449...57563734...57565117)	0	0	0.667	0.943	-
ASE441	A3SS	Solyc03g113770	chrSL4.0ch03	-	(58252216...58252574...58253023...58253062)&(58252216...58252384...58253023...58253062)	1	0	0.667	0.943	0	0	0.667	0.943
ASE442	A5SS	Solyc03g113770	chrSL4.0ch03	-	(58250970...58251059...58251199...58251451)&(58250970...58251059...58251214...58251451)	0	0	0.667	0.943	0.238	0.238	2	1.633
ASE443	SE	Solyc03g113770	chrSL4.0ch03	-	(58252216...58252384...58252464...58252574...58253023...58253062)&(58252216...58252384...58253023...58253062)	1	0	0.667	0.943	0	0	0.667	0.943
ASE444	RI	Solyc03g114280	chrSL4.0ch03	+	(58720202...58720384)&(58720202...58720241...58720357...58720384)	0	0	1.333	1.886	-
ASE445	A3SS	Solyc03g114400	chrSL4.0ch03	-	(58817706...58817768...58817894...58818199)&(58817706...58817762...58817894...58818199)	1	0	0.667	0.943	-
ASE446	SE	Solyc03g114580	chrSL4.0ch03	-	(58944704...58944977...58946668...58946792...58946941...58947054)&(58944704...58944977...58946941...58947054)	1	0	3.333	0.943	0.676	0.324	3.333	2.494
ASE447	A5SS	Solyc03g115650	chrSL4.0ch03	+	(59710338...59710620...59711865...59711988)&(59710338...59710585...59711865...59711988)	0.578	0.3	35.333	27.777	1	0	15	6.481
ASE448	A3SS	Solyc03g116110	chrSL4.0ch03	-	(60047382...60047698...60047785...60048109)&(60047382...60047671...60047785...60048109)	1	0	0	0	-
ASE449	A3SS	Solyc03g116760	chrSL4.0ch03	-	(60501787...60502050...60504686...60504834)&(60501787...60502046...60504686...60504834)	1	0	2	0	0.83	0.169	2.667	2.494
ASE450	A3SS	Solyc03g116890	chrSL4.0ch03	-	(60595890...60595953...60596031...60596193)&(60595890...60595947...60596031...60596193)	1	0	1.333	0.943	0	0	0.667	0.943
ASE451	A3SS	Solyc03g117060	chrSL4.0ch03	-	(60776922...60777115...60777670...60777818)&(60776922...60777107...60777670...60777818)	0	0	6.667	1.886	0.064	0.091	6.667	3.399
ASE452	SE	Solyc03g117420	chrSL4.0ch03	-	(61018107...61018402...61019257...61019328...61020007...61020053)&(61018107...61018402...61020007...61020053)	0.698	0.072	18.667	9.568	-
ASE453	A5SS	Solyc03g117420	chrSL4.0ch03	-	(61013566...61013638...61014694...61014773)&(61013566...61013638...61014698...61014773)	0	0	10.333	6.944	0.122	0.122	7.333	5.735
ASE454	SE	Solyc03g117420	chrSL4.0ch03	-	(61018107...61018402...61020007...61020053...61020154...61020573)&(61018107...61018402...61020154...61020573)	1	0	4.667	3.771	0.899	0.143	9.667	4.643
ASE455	SE	Solyc03g117420	chrSL4.0ch03	-	(61018107...61018402...61019257...61019328...61020007...61020053)&(61018107...61018402...61020007...61020053)	0.698	0.072	18.667	9.568	0.447	0.187	22.333	11.898
ASE456	A3SS	Solyc03g117430	chrSL4.0ch03	+	(61052658...61052709...61052784...61052876)&(61052658...61052709...61052796...61052876)	0.929	0.1	9.333	4.989	1	0	12	4.32
ASE457	A3SS	Solyc03g117480	chrSL4.0ch03	-	(61074862...61075306...61075388...61075448)&(61074862...61075293...61075388...61075448)	1	0	2.667	1.886	0.929	0.101	8	2.828
ASE458	A5SS	Solyc03g117480	chrSL4.0ch03	-	(61076648...61076735...61076875...61077334)&(61076648...61076735...61076954...61077334)	0	0	2	1.633	0.047	0.066	6	3.266
ASE459	A3SS	Solyc03g117780	chrSL4.0ch03	-	(61259499...61259555...61259699...61259738)&(61259499...61259552...61259699...61259738)	1	0	2.667	1.886	0.5	0.5	1.333	0.943
ASE460	RI	Solyc03g117780	chrSL4.0ch03	-	(61259383...61259552)&(61259383...61259428...61259499...61259552)	1	0	2.667	1.886	0	0	1.333	0.943
ASE461	A3SS	Solyc03g117800	chrSL4.0ch03	+	(61282046...61282174...61282341...61282598)&(61282046...61282174...61282347...61282598)	0.236	0.229	10	6.532	-
ASE462	A5SS	Solyc03g117800	chrSL4.0ch03	+	(61283660...61283771...61283859...61284033)&(61283660...61283766...61283859...61284033)	0.924	0.107	15.333	1.886	-
ASE463	RI	Solyc03g117800	chrSL4.0ch03	+	(61283281...61283766)&(61283281...61283488...61283660...61283766)	0	0	6.667	0.943	-
ASE464	A3SS	Solyc03g117800	chrSL4.0ch03	+	(61282046...61282174...61282341...61282598)&(61282046...61282174...61282347...61282598)	0.236	0.229	10	6.532	0.568	0.066	23.667	17.211
ASE465	A5SS	Solyc03g117800	chrSL4.0ch03	+	(61283660...61283771...61283859...61284033)&(61283660...61283766...61283859...61284033)	0.924	0.107	15.333	1.886	0.97	0.042	24.667	15.861
ASE466	A5SS	Solyc03g118070	chrSL4.0ch03	+	(61504563...61504648...61504743...61504813)&(61504563...61504627...61504743...61504813)	0	0	0.667	0.943	1	0	2	2.828
ASE467	A5SS	Solyc03g118390	chrSL4.0ch03	-	(61728275...61728316...61728386...61728788)&(61728275...61728316...61728746...61728788)	0.2	0	2.667	2.494	0	0	0.667	0.943
ASE468	A3SS	Solyc03g118430	chrSL4.0ch03	-	(61753764...61753866...61754119...61754200)&(61753764...61753861...61754119...61754200)	1	0	0	0	-
ASE469	A5SS	Solyc03g118620	chrSL4.0ch03	-	(61916085...61916167...61916279...61916368)&(61916085...61916167...61916294...61916368)	0	0	0.667	0.943	0.312	0	2	2.828
ASE470	A3SS	Solyc03g119060	chrSL4.0ch03	+	(62223667...62223870...62223944...62224188)&(62223667...62223870...62223951...62224188)	1	0	2.667	2.357	-
ASE471	A3SS	Solyc03g119360	chrSL4.0ch03	-	(62440347...62440432...62440986...62441085)&(62440347...62440422...62440986...62441085)	0.971	0.041	4	1.633	1	0	12.667	5.249
ASE472	A3SS	Solyc03g119650	chrSL4.0ch03	+	(62667271...62667432...62667509...62667608)&(62667271...62667432...62667566...62667608)	0	0	0.667	0.943	-
ASE473	A3SS	Solyc03g120430	chrSL4.0ch03	-	(63267362...63267748...63268582...63268930)&(63267362...63267744...63268582...63268930)	1	0	0	0	-
ASE474	A3SS	Solyc03g120940	chrSL4.0ch03	-	(63619996...63620394...63620490...63620610)&(63619996...63620391...63620490...63620610)	0.915	0.12	3.667	1.247	1	0	3.333	3.399
ASE475	A3SS	Solyc03g121260	chrSL4.0ch03	-	(63865970...63866221...63866392...63866896)&(63865970...63866213...63866392...63866896)	1	0	1.333	0.943	-
ASE476	A5SS	Solyc03g121260	chrSL4.0ch03	-	(63863001...63863110...63863438...63863548)&(63863001...63863110...63863442...63863548)	1	0	0.667	0.943	0	0	0.667	0.943
ASE477	A5SS	Solyc03g121410	chrSL4.0ch03	-	(63955087...63955179...63955878...63956088)&(63955087...63955179...63955881...63956088)	1	0	2.667	1.886	-
ASE478	A3SS	Solyc03g121730	chrSL4.0ch03	+	(64245765...64245876...64246077...64246333)&(64245765...64245876...64246267...64246333)	0	0	2	1.633	0.5	0.5	2	1.633
ASE479	A3SS	Solyc03g121820	chrSL4.0ch03	+	(64300678...64300742...64300852...64300937)&(64300678...64300742...64300865...64300937)	0.648	0	0.667	0.943	1	0	2	2.828
ASE480	A5SS	Solyc03g121880	chrSL4.0ch03	+	(64349473...64349618...64350665...64351369)&(64349473...64349480...64350665...64351369)	0.5	0.5	1.333	1.886	0.361	0.361	4.667	5.249
ASE481	A3SS	Solyc03g121950	chrSL4.0ch03	-	(64385925...64385995...64386151...64386276)&(64385925...64385985...64386151...64386276)	1	0	1.333	0.943	-
ASE482	A3SS	Solyc03g121980	chrSL4.0ch03	-	(64426433...64426893...64427255...64427426)&(64426433...64426887...64427255...64427426)	1	0	1.333	0.943	0.639	0.361	8	5.888
ASE483	A5SS	Solyc03g122120	chrSL4.0ch03	-	(64510111...64510157...64510257...64510353)&(64510111...64510157...64510265...64510353)	0	0	0.667	0.943	1	0	5.667	2.625
ASE484	A3SS	Solyc03g122270	chrSL4.0ch03	-	(64582469...64582632...64582939...64583017)&(64582469...64582570...64582939...64583017)	0	0	3.333	0.943	-
ASE485	A5SS	Solyc03g122370	chrSL4.0ch03	-	(64677209...64677314...64677410...64677582)&(64677209...64677314...64677492...64677582)	0	0	1.333	1.886	1	0	0.667	0.943
ASE486	A3SS	Solyc03g123520	chrSL4.0ch03	+	(64802810...64802998...64803072...64803170)&(64802810...64802998...64803079...64803170)	1	0	1.333	0.943	0	0	0.667	0.943
ASE487	A3SS	Solyc03g124030	chrSL4.0ch03	-	(65185354...65185744...65191410...65191467)&(65185354...65185732...65191410...65191467)	1	0	1.333	1.886	0	0	1.333	1.886
ASE488	SE	Solyc03g124030	chrSL4.0ch03	-	(65200828...65200891...65201302...65201372...65201556...65201627)&(65200828...65200891...65201556...65201627)	1	0	2.667	0.943	0.576	0	2	2.828
ASE489	RI	Solyc03g124060	chrSL4.0ch03	-	(65233491...65233872)&(65233491...65233636...65233806...65233872)	0	0	0.667	0.943	1	0	0.667	0.943
ASE490	SE	Solyc03g150147	chrSL4.0ch03	-	(52471979...52472122...52482023...52482093...52482669...52482762)&(52471979...52472122...52482669...52482762)	1	0	0.667	0.943	-
ASE491	A3SS	Solyc04g005030	chrSL4.0ch04	-	(48549...48786...49020...49109)&(48549...48764...49020...49109)	0.5	0.5	0.667	0.943	1	0	0.667	0.943
ASE492	A3SS	Solyc04g005120	chrSL4.0ch04	+	(100806...100872...101303...101753)&(100806...100872...101407...101753)	1	0	0.667	0.943	0.5	0.5	2.667	1.886
ASE493	A3SS	Solyc04g005330	chrSL4.0ch04	-	(262512...262578...262654...262713)&(262512...262574...262654...262713)	1	0	0	0	-
ASE494	A3SS	Solyc04g007470	chrSL4.0ch04	+	(1184589...1184834...1184909...1185287)&(1184589...1184834...1184921...1185287)	0.481	0	2	1.633	0	0	1.333	1.886
ASE495	A3SS	Solyc04g007900	chrSL4.0ch04	+	(1603004...1603334...1603518...1603590)&(1603004...1603334...1603559...1603590)	0.72	0.28	1.333	1.886	1	0	1.333	0.943
ASE496	A3SS	Solyc04g007970	chrSL4.0ch04	-	(1654406...1654533...1654613...1654739)&(1654406...1654529...1654613...1654739)	0.957	0.06	18	7.118	1	0	13.667	1.7
ASE497	A3SS	Solyc04g007970	chrSL4.0ch04	-	(1654406...1654541...1654613...1654739)&(1654406...1654529...1654613...1654739)	0	0	0.667	0.943	1	0	2.667	0.943
ASE498	A3SS	Solyc04g007970	chrSL4.0ch04	-	(1654406...1654541...1654613...1654739)&(1654406...1654533...1654613...1654739)	0	0	14.667	5.735	0.042	0.06	12.333	2.055
ASE499	A5SS	Solyc04g008340	chrSL4.0ch04	-	(2030418...2030526...2030633...2030780)&(2030418...2030526...2030638...2030780)	0	0	0.667	0.943	1	0	1.333	0.943
ASE500	SE	Solyc04g009060	chrSL4.0ch04	-	(2654440...2654518...2655309...2655349...2655490...2655739)&(2654440...2654518...2655490...2655739)	1	0	2.667	1.886	0	0	0.667	0.943
ASE501	A3SS	Solyc04g014390	chrSL4.0ch04	+	(4661305...4661412...4662727...4663259)&(4661305...4661412...4662818...4663259)	0.794	0.291	5.333	1.886	1	0	3.333	0.943
ASE502	A3SS	Solyc04g014480	chrSL4.0ch04	+	(4743667...4743978...4744736...4745231)&(4743667...4743978...4744743...4745231)	0.83	0.241	7.333	2.494	1	0	6	0
ASE503	A3SS	Solyc04g014560	chrSL4.0ch04	+	(4849997...4850078...4851032...4851395)&(4849997...4850078...4851323...4851395)	0.5	0.5	2	0	-
ASE504	A5SS	Solyc04g014560	chrSL4.0ch04	+	(4851323...4851400...4854395...4855611)&(4851323...4851395...4854395...4855611)	0.163	0.163	3.333	1.886	0	0	0.667	0.943
ASE505	A5SS	Solyc04g014700	chrSL4.0ch04	-	(4992753...4992822...4994110...4994254)&(4992753...4992822...4994115...4994254)	0.667	0.471	3.333	0.943	1	0	2	2.828
ASE506	A3SS	Solyc04g014720	chrSL4.0ch04	+	(5011055...5011643...5012893...5013326)&(5011055...5011643...5012905...5013326)	1	0	1.333	1.886	0.924	0.077	5.667	6.018
ASE507	A3SS	Solyc04g015100	chrSL4.0ch04	+	(5309050...5309224...5309306...5309412)&(5309050...5309224...5309321...5309412)	0.667	0.471	1.333	0.943	1	0	0.667	0.943
ASE508	SE	Solyc04g015200	chrSL4.0ch04	-	(5411148...5411874...5412190...5412524...5413601...5414311)&(5411148...5411874...5413601...5414311)	1	0	2	0	-
ASE509	A3SS	Solyc04g015270	chrSL4.0ch04	+	(5504289...5504416...5504547...5504783)&(5504289...5504416...5504550...5504783)	0.495	0	0.667	0.943	-
ASE510	A3SS	Solyc04g015680	chrSL4.0ch04	+	(6005082...6005207...6005307...6005359)&(6005082...6005207...6005310...6005359)	1	0	0.667	0.943	-
ASE511	A3SS	Solyc04g016130	chrSL4.0ch04	-	(6899708...6899822...6899993...6900125)&(6899708...6899810...6899993...6900125)	0.5	0.5	0.667	0.943	0.5	0.5	2	1.633
ASE512	A5SS	Solyc04g017690	chrSL4.0ch04	-	(7808041...7808406...7809533...7809670)&(7808041...7808406...7809565...7809670)	0.926	0.07	40.667	3.399	-
ASE513	A3SS	Solyc04g017690	chrSL4.0ch04	-	(7808041...7808406...7809533...7809670)&(7808041...7808402...7809533...7809670)	1	0	38	2.828	0.976	0.034	15.333	8.994
ASE514	A5SS	Solyc04g017690	chrSL4.0ch04	-	(7808041...7808406...7809533...7809670)&(7808041...7808406...7809565...7809670)	0.926	0.07	40.667	3.399	0.927	0.103	16.667	10.873
ASE515	A5SS	Solyc04g025290	chrSL4.0ch04	-	(23561343...23561845...23562304...23562491)&(23561343...23561845...23562310...23562491)	0.745	0.255	2	1.633	1	0	0.667	0.943
ASE516	A3SS	Solyc04g025990	chrSL4.0ch04	+	(19330011...19330272...19330406...19330811)&(19330011...19330272...19330758...19330811)	1	0	2.667	1.886	0	0	1.333	1.886
ASE517	A5SS	Solyc04g040210	chrSL4.0ch04	+	(11693715...11694183...11694275...11694381)&(11693715...11693870...11694275...11694381)	0	0	19	7.348	0.111	0.157	20.667	15.861
ASE518	A3SS	Solyc04g045340	chrSL4.0ch04	+	(31692016...31692165...31692295...31692384)&(31692016...31692165...31692300...31692384)	1	0	1.333	1.886	-
ASE519	A5SS	Solyc04g045340	chrSL4.0ch04	+	(31692016...31692189...31692295...31692384)&(31692016...31692165...31692295...31692384)	0.5	0.5	2.667	0.943	0	0	2	2.828
ASE520	SE	Solyc04g049910	chrSL4.0ch04	+	(43946303...43946367...43953472...43953522...43955108...43955414)&(43946303...43946367...43955108...43955414)	1	0	0	0	0	0	1.333	1.886
ASE521	A5SS	Solyc04g050240	chrSL4.0ch04	-	(45540128...45540174...45540335...45540565)&(45540128...45540174...45540419...45540565)	0	0	3.333	2.494	-
ASE522	A3SS	Solyc04g050470	chrSL4.0ch04	-	(46497336...46497417...46497510...46497643)&(46497336...46497413...46497510...46497643)	0	0	2.667	1.886	-
ASE523	A3SS	Solyc04g054190	chrSL4.0ch04	+	(51199287...51199367...51199562...51199701)&(51199287...51199367...51199631...51199701)	1	0	1.333	0.943	0.406	0	1.333	1.886
ASE524	A5SS	Solyc04g055180	chrSL4.0ch04	+	(53089641...53090171...53090285...53090358)&(53089641...53090103...53090285...53090358)	1	0	0.667	0.943	0	0	1.333	1.886
ASE525	A3SS	Solyc04g056270	chrSL4.0ch04	-	(53246282...53246584...53246720...53246822)&(53246282...53246563...53246720...53246822)	1	0	0	0	-
ASE526	A3SS	Solyc04g056600	chrSL4.0ch04	-	(53880376...53880489...53880585...53880669)&(53880376...53880416...53880585...53880669)	0.728	0.385	5.333	1.886	1	0	2	2.828
ASE527	A3SS	Solyc04g063380	chrSL4.0ch04	+	(54857057...54857425...54858540...54858889)&(54857057...54857425...54858586...54858889)	1	0	2.667	0.943	0.899	0.143	6.667	1.886
ASE528	A5SS	Solyc04g064510	chrSL4.0ch04	-	(55020530...55020735...55020857...55021075)&(55020530...55020735...55020927...55021075)	1	0	1.333	0.943	0.288	0.288	2.667	2.494
ASE529	A3SS	Solyc04g064680	chrSL4.0ch04	-	(55171106...55171250...55171840...55172059)&(55171106...55171237...55171840...55172059)	0	0	0.667	0.943	1	0	0.667	0.943
ASE530	A3SS	Solyc04g071120	chrSL4.0ch04	-	(55837276...55837376...55840949...55841060)&(55837276...55837327...55840949...55841060)	0	0	0.667	0.943	1	0	0.667	0.943
ASE531	A3SS	Solyc04g071140	chrSL4.0ch04	+	(55876234...55876361...55876469...55876814)&(55876234...55876361...55876488...55876814)	1	0	1.333	1.886	0.47	0	1.333	1.886
ASE532	A3SS	Solyc04g071880	chrSL4.0ch04	+	(56708001...56708205...56708981...56709133)&(56708001...56708205...56708988...56709133)	1	0	1.333	0.943	0.926	0.075	5.333	6.182
ASE533	A3SS	Solyc04g071990	chrSL4.0ch04	-	(56863332...56863687...56865467...56865515)&(56863332...56863426...56865467...56865515)	1	0	0.667	0.943	-
ASE534	RI	Solyc04g072034	chrSL4.0ch04	-	(56938216...56938482)&(56938216...56938297...56938382...56938482)	0	0	1.333	1.886	-
ASE535	A3SS	Solyc04g072034	chrSL4.0ch04	-	(56938382...56938518...56938597...56938778)&(56938382...56938482...56938597...56938778)	0	0	2	1.633	1	0	0.667	0.943
ASE536	A3SS	Solyc04g072047	chrSL4.0ch04	-	(57020178...57020336...57020527...57020674)&(57020178...57020301...57020527...57020674)	0.071	0.1	10.667	4.11	0	0	10.667	5.249
ASE537	A3SS	Solyc04g072050	chrSL4.0ch04	-	(57045685...57045908...57046221...57046311)&(57045685...57045903...57046221...57046311)	1	0	0.667	0.943	0	0	0.667	0.943
ASE538	A3SS	Solyc04g072460	chrSL4.0ch04	+	(57422453...57422704...57423620...57423808)&(57422453...57422704...57423640...57423808)	0.5	0.5	0.667	0.943	-
ASE539	A3SS	Solyc04g072670	chrSL4.0ch04	-	(57573477...57573843...57573976...57575077)&(57573477...57573675...57573976...57575077)	1	0	1.333	0.943	-
ASE540	A3SS	Solyc04g072670	chrSL4.0ch04	-	(57573477...57573843...57573976...57575077)&(57573477...57573670...57573976...57575077)	1	0	1.333	0.943	0	0	0.667	0.943
ASE541	A3SS	Solyc04g074040	chrSL4.0ch04	+	(58024286...58024366...58024435...58024502)&(58024286...58024366...58024439...58024502)	1	0	6	0	-
ASE542	A3SS	Solyc04g074040	chrSL4.0ch04	+	(58026762...58026972...58027064...58027251)&(58026762...58026972...58027067...58027251)	0.662	0	2	2.828	1	0	4.667	3.399
ASE543	A5SS	Solyc04g074140	chrSL4.0ch04	+	(58105366...58105574...58106758...58106895)&(58105366...58105530...58106758...58106895)	1	0	0	0	0.436	0	1.333	1.886
ASE544	A3SS	Solyc04g074910	chrSL4.0ch04	-	(58779404...58779498...58780244...58780389)&(58779404...58779465...58780244...58780389)	0.978	0.032	30.667	6.182	0.922	0.11	10	3.266
ASE545	A5SS	Solyc04g076080	chrSL4.0ch04	-	(59030384...59030810...59030892...59030966)&(59030384...59030810...59030895...59030966)	0	0	0.667	0.943	1	0	3.333	4.714
ASE546	A3SS	Solyc04g076200	chrSL4.0ch04	-	(59128180...59128315...59129136...59129240)&(59128180...59128299...59129136...59129240)	0	0	2	1.633	0.132	0.132	6	5.888
ASE547	A5SS	Solyc04g076380	chrSL4.0ch04	-	(59279416...59279474...59279555...59279654)&(59279416...59279474...59279577...59279654)	0	0	2.667	1.886	-
ASE548	A3SS	Solyc04g076530	chrSL4.0ch04	+	(59418100...59418160...59418388...59418544)&(59418100...59418160...59418475...59418544)	0	0	4	2.828	-
ASE549	A3SS	Solyc04g076530	chrSL4.0ch04	+	(59418100...59418160...59418366...59418544)&(59418100...59418160...59418475...59418544)	0	0	4	2.828	0.5	0.5	2	1.633
ASE550	A5SS	Solyc04g076540	chrSL4.0ch04	-	(59423984...59424167...59424240...59424395)&(59423984...59424167...59424293...59424395)	1	0	1.333	0.943	0	0	0.667	0.943
ASE551	A3SS	Solyc04g076790	chrSL4.0ch04	+	(59668013...59668181...59668318...59668714)&(59668013...59668181...59668455...59668714)	0	0	0.667	0.943	0.51	0	2	2.828
ASE552	A3SS	Solyc04g076830	chrSL4.0ch04	-	(59696694...59696941...59698208...59698371)&(59696694...59696769...59698208...59698371)	0	0	0.667	0.943	-
ASE553	SE	Solyc04g076830	chrSL4.0ch04	-	(59696694...59696769...59696853...59696941...59698208...59698371)&(59696694...59696769...59698208...59698371)	0	0	0.667	0.943	-
ASE554	A3SS	Solyc04g076830	chrSL4.0ch04	-	(59696694...59696941...59698208...59698371)&(59696694...59696769...59698208...59698371)	0	0	0.667	0.943	1	0	2.667	2.494
ASE555	MXE	Solyc04g076830	chrSL4.0ch04	-	(59699748...59699810...59699890...59699946...59701979...59702125)&(59699748...59699810...59700588...59700614...59701979...59702125)	0	0	0.667	0.943	0.701	0	2	2.828
ASE556	MXE	Solyc04g076830	chrSL4.0ch04	-	(59699748...59699810...59699890...59699946...59701979...59702125)&(59699748...59699810...59700588...59700647...59701979...59702125)	0	0	0.667	0.943	0.663	0	2	2.828
ASE557	SE	Solyc04g076830	chrSL4.0ch04	-	(59699748...59699810...59699890...59699946...59700588...59700614)&(59699748...59699810...59700588...59700614)	1	0	1.333	0.943	0.634	0.366	2.667	2.494
ASE558	SE	Solyc04g076830	chrSL4.0ch04	-	(59699748...59699810...59699890...59699946...59701979...59702125)&(59699748...59699810...59701979...59702125)	1	0	1.333	0.943	0.421	0	1.333	1.886
ASE559	A3SS	Solyc04g077780	chrSL4.0ch04	-	(60667893...60667937...60668013...60668110)&(60667893...60667917...60668013...60668110)	1	0	8.667	1.886	0.667	0.471	4.333	2.055
ASE560	RI	Solyc04g077780	chrSL4.0ch04	-	(60667599...60667917)&(60667599...60667689...60667893...60667917)	0	0	7.333	1.886	0.167	0.236	5.667	1.247
ASE561	A5SS	Solyc04g078090	chrSL4.0ch04	+	(60923300...60923346...60925247...60925503)&(60923300...60923338...60925247...60925503)	0	0	0.667	0.943	-
ASE562	A3SS	Solyc04g078090	chrSL4.0ch04	+	(60920995...60922197...60922841...60922997)&(60920995...60922197...60922894...60922997)	0	0	1.333	0.943	0.667	0.471	7.333	4.989
ASE563	A5SS	Solyc04g078090	chrSL4.0ch04	+	(60923300...60923346...60925247...60925503)&(60923300...60923338...60925247...60925503)	0	0	0.667	0.943	1	0	2	1.633
ASE564	A3SS	Solyc04g078610	chrSL4.0ch04	-	(61265842...61265991...61266065...61266379)&(61265842...61265976...61266065...61266379)	0	0	1.333	1.886	0.5	0.5	1.333	0.943
ASE565	A5SS	Solyc04g078920	chrSL4.0ch04	+	(61564646...61564749...61564999...61565410)&(61564646...61564748...61564999...61565410)	1	0	3.333	1.886	0.974	0.036	9	4.967
ASE566	A5SS	Solyc04g079000	chrSL4.0ch04	-	(61594621...61594906...61594978...61595173)&(61594621...61594906...61594988...61595173)	0.5	0.5	2	1.633	-
ASE567	A3SS	Solyc04g079060	chrSL4.0ch04	-	(61628620...61628766...61629376...61629572)&(61628620...61628656...61629376...61629572)	1	0	0.667	0.943	0.768	0.232	6	4.899
ASE568	A3SS	Solyc04g079320	chrSL4.0ch04	+	(61819104...61819236...61821024...61821127)&(61819104...61819236...61821037...61821127)	0	0	4	0	-
ASE569	SE	Solyc04g079320	chrSL4.0ch04	+	(61816327...61816394...61816803...61816882...61817655...61817774)&(61816327...61816394...61817655...61817774)	0	0	2.667	0.943	-
ASE570	A3SS	Solyc04g080280	chrSL4.0ch04	+	(62491090...62491639...62492486...62492921)&(62491090...62491639...62492597...62492921)	0	0	3.333	2.494	0.196	0.15	8.667	5.249
ASE571	A3SS	Solyc04g081230	chrSL4.0ch04	-	(63193345...63193536...63195610...63196222)&(63193345...63193533...63195610...63196222)	1	0	0.667	0.943	-
ASE572	A5SS	Solyc04g081330	chrSL4.0ch04	-	(63325860...63325994...63326084...63326233)&(63325860...63325994...63326085...63326233)	0	0	2.667	2.494	-
ASE573	A3SS	Solyc04g081440	chrSL4.0ch04	-	(63389703...63390179...63390830...63390952)&(63389703...63390150...63390830...63390952)	0.905	0.134	5.333	1.886	1	0	2	2.828
ASE574	A3SS	Solyc04g081740	chrSL4.0ch04	+	(63642268...63642347...63642489...63642627)&(63642268...63642347...63642532...63642627)	0	0	0.667	0.943	0.1	0	5.333	7.542
ASE575	MXE	Solyc04g081755	chrSL4.0ch04	+	(63657742...63657873...63658073...63658304...63659707...63660140)&(63657742...63657873...63658768...63659024...63659707...63660140)	0	0	2	1.633	0.35	0.108	10.667	6.799
ASE576	SE	Solyc04g081755	chrSL4.0ch04	+	(63657742...63657873...63658073...63658304...63658768...63659024)&(63657742...63657873...63658768...63659024)	1	0	0	0	0.667	0.471	4	2.828
ASE577	SE	Solyc04g081755	chrSL4.0ch04	+	(63658073...63658304...63658768...63659024...63659707...63660140)&(63658073...63658304...63659707...63660140)	1	0	2.667	0.943	0.773	0.207	9.333	7.717
ASE578	A3SS	Solyc04g081880	chrSL4.0ch04	-	(63716011...63716080...63716169...63716231)&(63716011...63716077...63716169...63716231)	0.887	0.159	4	1.633	0.969	0.044	25.667	7.409
ASE579	A3SS	Solyc04g082020	chrSL4.0ch04	-	(63801502...63801760...63802394...63802480)&(63801502...63801753...63802394...63802480)	0.828	0.172	3.333	2.494	1	0	1.333	0.943
ASE580	SE	Solyc04g082160	chrSL4.0ch04	+	(63904110...63904252...63907604...63907790...63908110...63908228)&(63904110...63904252...63908110...63908228)	0.2	0	2.667	2.494	-
ASE581	SE	Solyc04g082160	chrSL4.0ch04	+	(63904110...63904252...63907637...63907790...63908110...63908228)&(63904110...63904252...63908110...63908228)	0.2	0	2.667	2.494	-
ASE582	SE	Solyc04g082160	chrSL4.0ch04	+	(63904110...63904252...63907604...63907790...63908110...63908228)&(63904110...63904252...63908110...63908228)	0.2	0	2.667	2.494	1	0	0.667	0.943
ASE583	SE	Solyc04g082160	chrSL4.0ch04	+	(63904110...63904252...63907637...63907790...63908110...63908228)&(63904110...63904252...63908110...63908228)	0.2	0	2.667	2.494	1	0	4	1.633
ASE584	SE	Solyc04g082400	chrSL4.0ch04	-	(64045213...64045430...64045750...64045870...64047106...64047255)&(64045213...64045430...64047106...64047255)	1	0	0	0	0.217	0	2	2.828
ASE585	A3SS	Solyc04g082490	chrSL4.0ch04	-	(64106350...64106446...64106778...64106862)&(64106350...64106418...64106778...64106862)	1	0	2.667	1.886	0	0	0.667	0.943
ASE586	A5SS	Solyc04g082770	chrSL4.0ch04	-	(64291748...64292335...64293121...64293396)&(64291748...64292335...64293300...64293396)	0	0	0.667	0.943	0.333	0	1.333	1.886
ASE587	A3SS	Solyc04g083010	chrSL4.0ch04	-	(64434344...64434840...64434997...64435333)&(64434344...64434830...64434997...64435333)	1	0	0.667	0.943	0	0	0.667	0.943
ASE588	A5SS	Solyc04g083010	chrSL4.0ch04	-	(64433934...64434121...64434274...64434830)&(64433934...64434121...64434344...64434830)	0	0	0.667	0.943	1	0	0.667	0.943
ASE589	A3SS	Solyc05g005730	chrSL4.0ch05	+	(583503...584065...584506...584608)&(583503...584065...584522...584608)	1	0	2.667	0.943	-
ASE590	A5SS	Solyc05g005865	chrSL4.0ch05	-	(725642...726093...726725...726964)&(725642...726093...726773...726964)	1	0	6.667	3.3	0.881	0.023	30	22.45
ASE591	A3SS	Solyc05g006170	chrSL4.0ch05	-	(898111...898173...898266...898350)&(898111...898163...898266...898350)	0	0	0.667	0.943	-
ASE592	A3SS	Solyc05g006240	chrSL4.0ch05	-	(944843...945310...945534...945585)&(944843...944933...945534...945585)	0.8	0.2	4.667	3.399	1	0	2	1.633
ASE593	RI	Solyc05g006240	chrSL4.0ch05	-	(943907...944309)&(943907...944136...944255...944309)	0	0	2.667	2.494	0.109	0.109	2.667	2.494
ASE594	A5SS	Solyc05g006420	chrSL4.0ch05	+	(1107477...1107800...1107894...1107971)&(1107477...1107794...1107894...1107971)	1	0	1.333	0.943	0.897	0.103	5.333	4.11
ASE595	A5SS	Solyc05g006490	chrSL4.0ch05	-	(1168845...1168939...1169242...1169706)&(1168845...1168939...1169409...1169706)	1	0	0	0	0	0	1.333	1.886
ASE596	A5SS	Solyc05g006980	chrSL4.0ch05	-	(1610795...1611527...1612307...1612705)&(1610795...1611527...1612520...1612705)	1	0	0	0	0.778	0.314	6.333	4.784
ASE597	A5SS	Solyc05g007020	chrSL4.0ch05	-	(1660034...1660099...1660204...1660412)&(1660034...1660099...1660229...1660412)	0.5	0.5	2	2.828	1	0	2	2.828
ASE598	SE	Solyc05g007020	chrSL4.0ch05	-	(1659806...1659886...1660034...1660099...1660229...1660412)&(1659806...1659886...1660229...1660412)	1	0	3.333	4.714	0.791	0.209	3.333	2.494
ASE599	A3SS	Solyc05g007800	chrSL4.0ch05	+	(2290777...2290953...2292229...2292441)&(2290777...2290953...2292291...2292441)	0	0	0.667	0.943	0.414	0	1.333	1.886
ASE600	SE	Solyc05g008350	chrSL4.0ch05	+	(2758473...2758606...2759357...2759484...2759951...2760153)&(2758473...2758606...2759951...2760153)	0	0	2	1.633	1	0	2.667	2.494
ASE601	A3SS	Solyc05g008450	chrSL4.0ch05	-	(2850481...2850581...2851429...2851998)&(2850481...2850543...2851429...2851998)	1	0	2.667	3.771	-
ASE602	A3SS	Solyc05g008750	chrSL4.0ch05	+	(3035091...3035216...3035305...3035419)&(3035091...3035216...3035308...3035419)	0	0	0.667	0.943	-
ASE603	A3SS	Solyc05g008750	chrSL4.0ch05	+	(3035308...3035419...3037040...3037193)&(3035308...3035419...3037137...3037193)	0	0	0.667	0.943	0.377	0	1.333	1.886
ASE604	SE	Solyc05g009670	chrSL4.0ch05	-	(3917183...3917417...3918844...3918961...3919092...3919317)&(3917183...3917417...3919092...3919317)	1	0	4	2.828	0.219	0	2	2.828
ASE605	SE	Solyc05g009980	chrSL4.0ch05	-	(4223694...4223877...4224846...4224912...4226018...4226933)&(4223694...4223877...4226018...4226933)	1	0	6.667	0.943	0.629	0.372	2.667	2.494
ASE606	A5SS	Solyc05g012110	chrSL4.0ch05	-	(5396887...5397023...5397110...5397313)&(5396887...5397023...5397114...5397313)	0.5	0.5	2	0	-
ASE607	RI	Solyc05g012110	chrSL4.0ch05	-	(5396887...5397321)&(5396887...5397023...5397110...5397321)	0	0	0.667	0.943	-
ASE608	RI	Solyc05g012110	chrSL4.0ch05	-	(5396887...5397321)&(5396887...5397023...5397114...5397321)	0	0	0.667	0.943	-
ASE609	A5SS	Solyc05g012110	chrSL4.0ch05	-	(5396887...5397023...5397110...5397313)&(5396887...5397023...5397114...5397313)	0.5	0.5	2	0	0	0	2.667	2.494
ASE610	A3SS	Solyc05g012160	chrSL4.0ch05	-	(5435541...5435838...5437591...5437739)&(5435541...5435801...5437591...5437739)	0.944	0.005	41.333	1.886	1	0	49.333	15.173
ASE611	A3SS	Solyc05g012500	chrSL4.0ch05	-	(5824403...5824563...5826048...5826674)&(5824403...5824547...5826048...5826674)	0	0	0.667	0.943	0.5	0.5	2	1.633
ASE612	A5SS	Solyc05g012610	chrSL4.0ch05	+	(5897234...5897263...5897659...5898100)&(5897234...5897236...5897659...5898100)	0	0	0.667	0.943	0.5	0.5	1.333	0.943
ASE613	A5SS	Solyc05g012610	chrSL4.0ch05	+	(5903489...5903598...5903726...5903794)&(5903489...5903585...5903726...5903794)	0.479	0	1.333	1.886	1	0	2	1.633
ASE614	A3SS	Solyc05g012700	chrSL4.0ch05	-	(5974033...5974345...5974982...5975112)&(5974033...5974339...5974982...5975112)	1	0	2	0	-
ASE615	A3SS	Solyc05g013150	chrSL4.0ch05	-	(6316411...6316445...6316826...6317400)&(6316411...6316440...6316826...6317400)	1	0	1.333	0.943	0	0	0.667	0.943
ASE616	SE	Solyc05g013240	chrSL4.0ch05	+	(6408427...6408923...6410004...6410188...6410275...6410550)&(6408427...6408923...6410275...6410550)	0.667	0.471	4	0	0.5	0.5	4	4.32
ASE617	SE	Solyc05g013530	chrSL4.0ch05	+	(6842574...6842820...6842929...6843411...6844003...6844219)&(6842574...6842820...6844003...6844219)	0	0	2	2.828	-
ASE618	SE	Solyc05g013530	chrSL4.0ch05	+	(6842574...6842820...6842929...6843360...6844003...6844219)&(6842574...6842820...6844003...6844219)	0.5	0.5	3.333	3.399	-
ASE619	A3SS	Solyc05g014310	chrSL4.0ch05	-	(8179484...8179706...8179782...8179916)&(8179484...8179703...8179782...8179916)	0.333	0.471	4	1.633	0	0	0.667	0.943
ASE620	A5SS	Solyc05g014760	chrSL4.0ch05	+	(8978387...8978582...8978669...8978787)&(8978387...8978476...8978669...8978787)	0	0	5.333	0.943	0.184	0.184	4.667	4.11
ASE621	SE	Solyc05g014760	chrSL4.0ch05	+	(8978387...8978476...8978559...8978582...8978669...8978787)&(8978387...8978476...8978669...8978787)	0	0	5.333	0.943	0.232	0.232	4.667	4.11
ASE622	A3SS	Solyc05g015490	chrSL4.0ch05	-	(10750829...10751250...10753122...10753519)&(10750829...10751192...10753122...10753519)	1	0	1.333	0.943	0.975	0.036	16.667	14.267
ASE623	A3SS	Solyc05g015500	chrSL4.0ch05	+	(10813196...10813306...10813613...10813641)&(10813196...10813306...10813616...10813641)	0	0	6.667	2.494	-
ASE624	A3SS	Solyc05g015500	chrSL4.0ch05	+	(10813616...10813641...10813716...10813868)&(10813616...10813641...10813722...10813868)	1	0	4	5.657	0.745	0.255	2.667	1.886
ASE625	SE	Solyc05g015710	chrSL4.0ch05	-	(11800271...11800792...11802104...11802181...11802675...11803149)&(11800271...11800792...11802675...11803149)	0	0	2.667	1.886	0.284	0.284	4.667	3.399
ASE626	SE	Solyc05g016230	chrSL4.0ch05	+	(15218757...15218934...15219175...15219338...15219567...15219859)&(15218757...15218934...15219567...15219859)	1	0	0.667	0.943	0	0	0.667	0.943
ASE627	A3SS	Solyc05g016330	chrSL4.0ch05	+	(15634719...15634767...15634894...15634961)&(15634719...15634767...15634901...15634961)	0	0	0.667	0.943	-
ASE628	A3SS	Solyc05g018810	chrSL4.0ch05	+	(23946452...23946496...23946592...23946791)&(23946452...23946496...23946627...23946791)	1	0	4.667	0.943	0.807	0.156	8.667	2.494
ASE629	A3SS	Solyc05g018810	chrSL4.0ch05	+	(23946903...23946921...23947020...23947057)&(23946903...23946921...23947023...23947057)	0.831	0.169	2	1.633	1	0	2	1.633
ASE630	SE	Solyc05g018810	chrSL4.0ch05	+	(23946903...23946921...23947020...23947057...23948182...23948544)&(23946903...23946921...23948182...23948544)	1	0	0	0	0.5	0.5	2.667	1.886
ASE631	A3SS	Solyc05g025510	chrSL4.0ch05	-	(33088443...33088545...33094599...33095488)&(33088443...33088506...33094599...33095488)	1	0	1.333	1.886	-
ASE632	A3SS	Solyc05g026550	chrSL4.0ch05	-	(41878157...41878277...41879026...41879140)&(41878157...41878252...41879026...41879140)	0	0	4	2.828	0.15	0.15	3.333	2.494
ASE633	SE	Solyc05g046390	chrSL4.0ch05	-	(58139996...58140263...58143528...58143601...58144518...58144858)&(58139996...58140263...58144518...58144858)	0	0	1.333	0.943	-
ASE634	A3SS	Solyc05g048810	chrSL4.0ch05	-	(58857932...58858279...58858370...58858485)&(58857932...58858276...58858370...58858485)	1	0	3.333	0.943	-
ASE635	A3SS	Solyc05g048810	chrSL4.0ch05	-	(58857932...58858287...58858370...58858485)&(58857932...58858276...58858370...58858485)	1	0	0	0	-
ASE636	A3SS	Solyc05g048810	chrSL4.0ch05	-	(58857932...58858287...58858370...58858485)&(58857932...58858279...58858370...58858485)	0.333	0.471	2	1.633	0	0	1.333	1.886
ASE637	A3SS	Solyc05g050320	chrSL4.0ch05	+	(59828682...59828756...59829460...59829568)&(59828682...59828756...59829487...59829568)	1	0	0	0	-
ASE638	A3SS	Solyc05g050530	chrSL4.0ch05	+	(60052507...60052565...60053164...60053202)&(60052507...60052565...60053169...60053202)	1	0	0	0	-
ASE639	A3SS	Solyc05g050680	chrSL4.0ch05	-	(60183075...60183185...60188981...60189200)&(60183075...60183170...60188981...60189200)	1	0	2	0	0.5	0.5	2	1.633
ASE640	A3SS	Solyc05g051030	chrSL4.0ch05	+	(60611042...60611224...60612357...60612558)&(60611042...60611224...60612435...60612558)	0	0	4	3.266	0.5	0.5	1.333	0.943
ASE641	A3SS	Solyc05g051700	chrSL4.0ch05	-	(61502329...61502548...61504857...61505147)&(61502329...61502545...61504857...61505147)	1	0	2.667	0.943	0	0	0.667	0.943
ASE642	A3SS	Solyc05g052170	chrSL4.0ch05	+	(61853784...61854255...61855141...61855210)&(61853784...61854255...61855151...61855210)	1	0	0	0	0	0	0.667	0.943
ASE643	SE	Solyc05g052260	chrSL4.0ch05	+	(61920702...61920772...61922164...61922233...61922955...61923297)&(61920702...61920772...61922955...61923297)	0	0	1.333	1.886	0.5	0.5	2.667	2.494
ASE644	SE	Solyc05g052690	chrSL4.0ch05	-	(62290815...62290937...62291204...62291434...62291894...62291974)&(62290815...62290937...62291894...62291974)	0	0	0.667	0.943	1	0	0.667	0.943
ASE645	A3SS	Solyc05g053210	chrSL4.0ch05	+	(62736254...62736590...62737787...62737867)&(62736254...62736590...62737804...62737867)	0	0	4.667	1.886	0.5	0.5	2	1.633
ASE646	SE	Solyc05g053230	chrSL4.0ch05	-	(62752507...62752618...62753847...62753941...62754043...62754158)&(62752507...62752618...62754043...62754158)	1	0	0	0	0.667	0.471	1.667	0.471
ASE647	A5SS	Solyc05g053780	chrSL4.0ch05	+	(63196469...63196624...63196732...63196801)&(63196469...63196551...63196732...63196801)	1	0	14	2.828	-
ASE648	A3SS	Solyc05g053950	chrSL4.0ch05	+	(63350650...63350762...63350843...63351168)&(63350650...63350762...63351075...63351168)	0	0	0.667	0.943	-
ASE649	A3SS	Solyc05g054570	chrSL4.0ch05	+	(63843969...63844349...63845350...63845469)&(63843969...63844349...63845361...63845469)	0	0	1.333	1.886	1	0	0.667	0.943
ASE650	A5SS	Solyc05g054630	chrSL4.0ch05	+	(63886490...63886812...63887748...63890803)&(63886490...63886808...63887748...63890803)	1	0	2.667	1.886	0	0	0.667	0.943
ASE651	SE	Solyc05g054710	chrSL4.0ch05	-	(63957196...63957308...63957449...63957485...63958270...63958354)&(63957196...63957308...63958270...63958354)	1	0	2.667	1.886	0	0	1.333	0.943
ASE652	A3SS	Solyc05g054920	chrSL4.0ch05	+	(64101660...64101739...64102622...64102734)&(64101660...64101739...64102627...64102734)	0.945	0.077	27	1.414	1	0	6.667	0.943
ASE653	A3SS	Solyc05g055160	chrSL4.0ch05	-	(64308802...64308947...64309039...64309205)&(64308802...64308944...64309039...64309205)	1	0	18	5.657	-
ASE654	A3SS	Solyc05g055170	chrSL4.0ch05	-	(64313202...64313535...64313982...64314076)&(64313202...64313274...64313982...64314076)	1	0	0.667	0.943	-
ASE655	SE	Solyc05g055170	chrSL4.0ch05	-	(64313202...64313274...64313452...64313535...64313982...64314076)&(64313202...64313274...64313982...64314076)	1	0	0.667	0.943	-
ASE656	RI	Solyc05g055170	chrSL4.0ch05	-	(64313202...64313535)&(64313202...64313274...64313452...64313535)	0	0	0.667	0.943	1	0	0.667	0.943
ASE657	A3SS	Solyc05g055250	chrSL4.0ch05	-	(64356955...64357240...64358316...64358394)&(64356955...64357237...64358316...64358394)	0	0	0.667	0.943	0.164	0.164	2.667	2.494
ASE658	A3SS	Solyc05g055450	chrSL4.0ch05	+	(64482217...64482411...64482757...64482852)&(64482217...64482411...64482760...64482852)	1	0	1.333	0.943	0.5	0.5	2	1.633
ASE659	A5SS	Solyc05g055890	chrSL4.0ch05	+	(64731191...64731340...64731420...64731511)&(64731191...64731319...64731420...64731511)	0.734	0.266	1.333	1.886	-
ASE660	A3SS	Solyc05g056160	chrSL4.0ch05	-	(64937150...64937289...64938352...64938488)&(64937150...64937280...64938352...64938488)	0	0	0.333	0.471	0.5	0.5	2	1.633
ASE661	A5SS	Solyc05g056250	chrSL4.0ch05	-	(64988310...64988601...64989403...64989524)&(64988310...64988601...64989410...64989524)	1	0	3.333	4.714	-
ASE662	A3SS	Solyc05g056620	chrSL4.0ch05	-	(5296951...5297022...5297724...5297803)&(5296951...5297016...5297724...5297803)	0.572	0.304	10	1.633	1	0	4	1.633
ASE663	SE	Solyc06g005570	chrSL4.0ch06	-	(625901...626018...630086...631128...631759...631897)&(625901...626018...631759...631897)	0.333	0	0.667	0.943	-
ASE664	A5SS	Solyc06g005710	chrSL4.0ch06	+	(776503...776966...777125...777194)&(776503...776956...777125...777194)	0	0	2	1.633	0.5	0.5	2	1.633
ASE665	A5SS	Solyc06g005940	chrSL4.0ch06	-	(937417...937448...938523...939019)&(937417...937448...938624...939019)	0.373	0	1.333	1.886	0.181	0.256	12	4.899
ASE666	A3SS	Solyc06g007320	chrSL4.0ch06	-	(1361528...1361905...1363136...1363353)&(1361528...1361902...1363136...1363353)	0	0	2.667	3.771	0.495	0	1.333	1.886
ASE667	A3SS	Solyc06g007510	chrSL4.0ch06	-	(1520501...1520608...1522725...1522875)&(1520501...1520603...1522725...1522875)	0.967	0.022	130.667	1.886	-
ASE668	A3SS	Solyc06g007510	chrSL4.0ch06	-	(1520501...1520627...1522725...1522875)&(1520501...1520603...1522725...1522875)	0.213	0.191	4.667	3.771	-
ASE669	A3SS	Solyc06g007510	chrSL4.0ch06	-	(1520501...1520627...1522725...1522875)&(1520501...1520608...1522725...1522875)	0.01	0.007	121.667	6.944	-
ASE670	A3SS	Solyc06g007510	chrSL4.0ch06	-	(1520501...1520608...1522725...1522875)&(1520501...1520603...1522725...1522875)	0.967	0.022	130.667	1.886	0.967	0.024	65	14.166
ASE671	A3SS	Solyc06g007510	chrSL4.0ch06	-	(1520501...1520627...1522725...1522875)&(1520501...1520603...1522725...1522875)	0.213	0.191	4.667	3.771	0	0	2	1.633
ASE672	A3SS	Solyc06g007510	chrSL4.0ch06	-	(1520501...1520627...1522725...1522875)&(1520501...1520608...1522725...1522875)	0.01	0.007	121.667	6.944	0	0	63	14.166
ASE673	A3SS	Solyc06g007800	chrSL4.0ch06	+	(1756106...1756220...1757322...1757646)&(1756106...1756220...1757541...1757646)	0	0	0.667	0.943	-
ASE674	SE	Solyc06g008230	chrSL4.0ch06	-	(2110458...2111053...2111995...2112149...2113304...2114518)&(2110458...2111053...2113304...2114518)	0.5	0.5	4.667	1.886	-
ASE675	SE	Solyc06g009050	chrSL4.0ch06	+	(2982490...2982826...2983551...2983646...2983753...2983875)&(2982490...2982826...2983753...2983875)	0.793	0.293	7.333	2.494	1	0	8	5.657
ASE676	A5SS	Solyc06g009260	chrSL4.0ch06	-	(3228275...3228362...3228593...3228995)&(3228275...3228362...3228638...3228995)	0	0	0.667	0.943	-
ASE677	A3SS	Solyc06g011560	chrSL4.0ch06	+	(8165397...8165463...8165548...8165640)&(8165397...8165463...8165551...8165640)	0.329	0	2.667	2.494	0	0	2	2.828
ASE678	SE	Solyc06g016750	chrSL4.0ch06	-	(11264294...11264336...11272647...11272732...11276453...11277753)&(11264294...11264336...11276453...11277753)	1	0	0	0	0.5	0.5	1.333	0.943
ASE679	A3SS	Solyc06g019200	chrSL4.0ch06	-	(16323663...16323824...16323911...16324119)&(16323663...16323795...16323911...16324119)	0.667	0.471	2.667	0.943	-
ASE680	A3SS	Solyc06g019200	chrSL4.0ch06	-	(16323911...16324119...16325411...16325565)&(16323911...16324115...16325411...16325565)	1	0	4.667	0.943	-
ASE681	RI	Solyc06g019200	chrSL4.0ch06	-	(16323311...16323795)&(16323311...16323576...16323663...16323795)	0.387	0	0.667	0.943	-
ASE682	A3SS	Solyc06g019200	chrSL4.0ch06	-	(16323663...16323824...16323911...16324119)&(16323663...16323795...16323911...16324119)	0.667	0.471	2.667	0.943	1	0	2.667	2.494
ASE683	RI	Solyc06g019200	chrSL4.0ch06	-	(16323311...16323795)&(16323311...16323576...16323663...16323795)	0.387	0	0.667	0.943	0.194	0.194	3.333	2.494
ASE684	A3SS	Solyc06g033850	chrSL4.0ch06	+	(21015073...21015221...21015298...21015588)&(21015073...21015221...21015337...21015588)	0.442	0	2	1.633	0.5	0.5	2	1.633
ASE685	A5SS	Solyc06g034100	chrSL4.0ch06	+	(21412901...21412950...21414780...21415151)&(21412901...21412912...21414780...21415151)	1	0	0.667	0.943	-
ASE686	A5SS	Solyc06g034220	chrSL4.0ch06	+	(21701600...21701716...21701819...21701948)&(21701600...21701633...21701819...21701948)	0.781	0.219	4	1.633	1	0	3.333	3.399
ASE687	RI	Solyc06g034220	chrSL4.0ch06	+	(21701425...21701633)&(21701425...21701507...21701600...21701633)	0.235	0	2.667	2.494	0	0	0.667	0.943
ASE688	A5SS	Solyc06g034330	chrSL4.0ch06	+	(21802045...21802203...21802935...21803331)&(21802045...21802168...21802935...21803331)	0.5	0.5	2.667	2.494	1	0	0.667	0.943
ASE689	A5SS	Solyc06g034330	chrSL4.0ch06	+	(21814592...21814764...21814873...21815011)&(21814592...21814750...21814873...21815011)	0	0	2.667	3.771	0.5	0.5	1.333	0.943
ASE690	A3SS	Solyc06g048410	chrSL4.0ch06	+	(28699329...28699373...28699461...28699542)&(28699329...28699373...28699467...28699542)	0.748	0.357	4	2.828	0.414	0.426	5.333	2.494
ASE691	A3SS	Solyc06g048770	chrSL4.0ch06	-	(29361397...29361497...29361579...29361746)&(29361397...29361483...29361579...29361746)	0	0	1.333	1.886	1	0	1.333	0.943
ASE692	A5SS	Solyc06g050120	chrSL4.0ch06	+	(30206946...30207203...30208024...30208194)&(30206946...30207199...30208024...30208194)	0.333	0.471	4.667	5.249	0	0	7.333	1.886
ASE693	A3SS	Solyc06g050310	chrSL4.0ch06	-	(30646140...30646250...30646666...30646732)&(30646140...30646242...30646666...30646732)	1	0	2	2.828	0	0	0.667	0.943
ASE694	A5SS	Solyc06g051270	chrSL4.0ch06	+	(32269519...32269563...32270772...32270901)&(32269519...32269548...32270772...32270901)	0.928	0.102	4	1.633	-
ASE695	A5SS	Solyc06g051270	chrSL4.0ch06	+	(32269519...32269641...32270772...32270901)&(32269519...32269548...32270772...32270901)	0	0	1.333	1.886	-
ASE696	A5SS	Solyc06g051270	chrSL4.0ch06	+	(32269519...32269641...32270772...32270901)&(32269519...32269563...32270772...32270901)	0	0	7.333	6.182	-
ASE697	A5SS	Solyc06g051270	chrSL4.0ch06	+	(32269519...32269645...32270772...32270901)&(32269519...32269563...32270772...32270901)	0.188	0.265	10	7.118	-
ASE698	A5SS	Solyc06g051270	chrSL4.0ch06	+	(32269519...32269645...32270772...32270901)&(32269519...32269641...32270772...32270901)	1	0	2.667	1.886	-
ASE699	A5SS	Solyc06g051270	chrSL4.0ch06	+	(32269519...32269563...32270772...32270901)&(32269519...32269548...32270772...32270901)	0.928	0.102	4	1.633	1	0	1.333	1.886
ASE700	A5SS	Solyc06g051270	chrSL4.0ch06	+	(32269519...32269641...32270772...32270901)&(32269519...32269548...32270772...32270901)	0	0	1.333	1.886	1	0	0.667	0.943
ASE701	A5SS	Solyc06g051270	chrSL4.0ch06	+	(32269519...32269641...32270772...32270901)&(32269519...32269563...32270772...32270901)	0	0	7.333	6.182	0.5	0.5	2	1.633
ASE702	A5SS	Solyc06g051270	chrSL4.0ch06	+	(32269519...32269645...32270772...32270901)&(32269519...32269563...32270772...32270901)	0.188	0.265	10	7.118	0	0	1.333	1.886
ASE703	A5SS	Solyc06g051270	chrSL4.0ch06	+	(32269519...32269645...32270772...32270901)&(32269519...32269641...32270772...32270901)	1	0	2.667	1.886	0	0	0.667	0.943
ASE704	A3SS	Solyc06g053160	chrSL4.0ch06	-	(33675281...33675527...33676714...33677010)&(33675281...33675524...33676714...33677010)	0.248	0.248	3.333	0.943	-
ASE705	A3SS	Solyc06g053170	chrSL4.0ch06	+	(33705847...33705996...33706075...33706165)&(33705847...33705996...33706078...33706165)	1	0	4.667	3.771	-
ASE706	A5SS	Solyc06g053790	chrSL4.0ch06	+	(34441043...34441129...34441221...34441938)&(34441043...34441125...34441221...34441938)	0.398	0.398	3.333	3.399	-
ASE707	A3SS	Solyc06g053790	chrSL4.0ch06	+	(34438435...34438595...34440129...34440530)&(34438435...34438595...34440353...34440530)	0	0	2.667	3.771	0.333	0.471	2.667	0.943
ASE708	A5SS	Solyc06g053790	chrSL4.0ch06	+	(34441043...34441129...34441221...34441938)&(34441043...34441125...34441221...34441938)	0.398	0.398	3.333	3.399	0	0	0.667	0.943
ASE709	SE	Solyc06g053790	chrSL4.0ch06	+	(34438435...34438595...34440129...34440159...34440353...34440530)&(34438435...34438595...34440353...34440530)	0	0	2.667	3.771	0.333	0.471	2.667	0.943
ASE710	A3SS	Solyc06g054420	chrSL4.0ch06	+	(34998110...34998347...34998961...34999073)&(34998110...34998347...34998985...34999073)	0.888	0.112	8.667	0.943	1	0	5	4.967
ASE711	A5SS	Solyc06g054510	chrSL4.0ch06	-	(35059539...35059650...35061106...35061358)&(35059539...35059650...35061115...35061358)	0	0	29.333	9.286	0.107	0.151	14	5.888
ASE712	A5SS	Solyc06g059750	chrSL4.0ch06	+	(35304951...35305100...35305483...35306733)&(35304951...35305002...35305483...35306733)	0	0	1.333	1.886	1	0	0.667	0.943
ASE713	A3SS	Solyc06g061000	chrSL4.0ch06	+	(36636170...36636721...36639700...36639919)&(36636170...36636721...36639703...36639919)	0.5	0.5	1.333	1.886	-
ASE714	A3SS	Solyc06g061000	chrSL4.0ch06	+	(36639700...36639919...36641475...36641585)&(36639700...36639919...36641490...36641585)	0.351	0.252	6.667	1.886	-
ASE715	A3SS	Solyc06g061000	chrSL4.0ch06	+	(36636170...36636721...36639700...36639919)&(36636170...36636721...36639703...36639919)	0.5	0.5	1.333	1.886	1	0	2.667	3.771
ASE716	A3SS	Solyc06g061000	chrSL4.0ch06	+	(36639700...36639919...36641475...36641585)&(36639700...36639919...36641490...36641585)	0.351	0.252	6.667	1.886	1	0	4	4.32
ASE717	A5SS	Solyc06g062660	chrSL4.0ch06	-	(37196776...37196964...37198037...37198449)&(37196776...37196964...37198161...37198449)	1	0	2	0	-
ASE718	SE	Solyc06g062660	chrSL4.0ch06	-	(37196776...37196964...37198037...37198086...37198161...37198257)&(37196776...37196964...37198161...37198257)	1	0	2	0	-
ASE719	A3SS	Solyc06g063000	chrSL4.0ch06	+	(37423722...37423842...37424054...37424140)&(37423722...37423842...37424057...37424140)	1	0	6	2.828	-
ASE720	A3SS	Solyc06g063240	chrSL4.0ch06	+	(37592193...37592302...37592403...37592474)&(37592193...37592302...37592406...37592474)	1	0	5.333	0.943	0.764	0.207	9.333	4.11
ASE721	A3SS	Solyc06g064910	chrSL4.0ch06	-	(38111599...38111783...38111873...38112195)&(38111599...38111780...38111873...38112195)	0.5	0.5	4.667	3.399	0	0	0.667	0.943
ASE722	A3SS	Solyc06g065480	chrSL4.0ch06	-	(38517413...38517478...38517570...38517667)&(38517413...38517465...38517570...38517667)	1	0	0	0	-
ASE723	A3SS	Solyc06g065500	chrSL4.0ch06	-	(38530334...38530476...38531785...38532981)&(38530334...38530424...38531785...38532981)	0	0	2	2.828	-
ASE724	A3SS	Solyc06g065640	chrSL4.0ch06	+	(38682654...38682864...38683421...38683667)&(38682654...38682864...38683436...38683667)	1	0	1.333	1.886	-
ASE725	A3SS	Solyc06g066030	chrSL4.0ch06	+	(39025577...39025850...39025977...39026045)&(39025577...39025850...39025980...39026045)	0	0	1.333	1.886	0.495	0	2.667	3.771
ASE726	SE	Solyc06g066470	chrSL4.0ch06	-	(39362593...39362707...39363151...39363313...39363392...39363455)&(39362593...39362707...39363392...39363455)	1	0	1.333	0.943	0.667	0.471	4.667	2.494
ASE727	SE	Solyc06g066470	chrSL4.0ch06	-	(39363392...39363455...39363564...39363717...39364177...39364285)&(39363392...39363455...39364177...39364285)	1	0	2.667	3.771	0.5	0.5	2.667	1.886
ASE728	A3SS	Solyc06g066640	chrSL4.0ch06	+	(39516083...39516290...39516775...39516902)&(39516083...39516290...39516809...39516902)	0.816	0.26	7.333	4.11	1	0	7.667	2.867
ASE729	A3SS	Solyc06g068030	chrSL4.0ch06	-	(39802151...39802262...39802402...39802551)&(39802151...39802254...39802402...39802551)	0.661	0.339	2.667	1.886	0.744	0.256	2.667	1.886
ASE730	A3SS	Solyc06g068120	chrSL4.0ch06	+	(39852194...39852337...39852408...39852522)&(39852194...39852337...39852411...39852522)	0.554	0.415	4	1.633	-
ASE731	A3SS	Solyc06g068120	chrSL4.0ch06	+	(39852194...39852337...39852408...39852522)&(39852194...39852337...39852452...39852522)	1	0	2.667	1.886	-
ASE732	A3SS	Solyc06g068120	chrSL4.0ch06	+	(39852194...39852337...39852411...39852522)&(39852194...39852337...39852452...39852522)	1	0	2	0	-
ASE733	A3SS	Solyc06g068120	chrSL4.0ch06	+	(39852411...39852522...39854237...39854499)&(39852411...39852522...39854242...39854499)	0	0	2.667	3.771	-
ASE734	A3SS	Solyc06g068120	chrSL4.0ch06	+	(39852194...39852337...39852408...39852522)&(39852194...39852337...39852411...39852522)	0.554	0.415	4	1.633	0.329	0	2	2.828
ASE735	A3SS	Solyc06g068120	chrSL4.0ch06	+	(39852194...39852337...39852408...39852522)&(39852194...39852337...39852452...39852522)	1	0	2.667	1.886	0.5	0.5	2	1.633
ASE736	A3SS	Solyc06g068120	chrSL4.0ch06	+	(39852194...39852337...39852411...39852522)&(39852194...39852337...39852452...39852522)	1	0	2	0	0.5	0.5	2.667	1.886
ASE737	A3SS	Solyc06g068120	chrSL4.0ch06	+	(39852411...39852522...39854237...39854499)&(39852411...39852522...39854242...39854499)	0	0	2.667	3.771	0.5	0.5	2	1.633
ASE738	A3SS	Solyc06g068380	chrSL4.0ch06	-	(39999441...39999733...39999844...40000407)&(39999441...39999729...39999844...40000407)	0.5	0.5	8.667	1.886	0.333	0.471	3.333	0.943
ASE739	A5SS	Solyc06g068480	chrSL4.0ch06	-	(40078482...40078541...40078845...40078931)&(40078482...40078541...40078852...40078931)	0.656	0	2	2.828	1	0	0.667	0.943
ASE740	A5SS	Solyc06g068670	chrSL4.0ch06	-	(40203769...40203838...40203913...40204068)&(40203769...40203838...40203962...40204068)	0	0	4.667	6.6	0.5	0.5	2.667	1.886
ASE741	A3SS	Solyc06g068760	chrSL4.0ch06	+	(40252559...40252664...40252773...40252869)&(40252559...40252664...40252776...40252869)	1	0	1.333	0.943	-
ASE742	A3SS	Solyc06g068760	chrSL4.0ch06	+	(40251576...40251627...40251885...40252270)&(40251576...40251627...40252177...40252270)	0.333	0.471	2	1.633	0.046	0.046	4.667	5.249
ASE743	A3SS	Solyc06g068760	chrSL4.0ch06	+	(40252559...40252664...40252773...40252869)&(40252559...40252664...40252776...40252869)	1	0	1.333	0.943	0.479	0.183	8.667	8.38
ASE744	A5SS	Solyc06g068760	chrSL4.0ch06	+	(40251576...40251906...40252177...40252270)&(40251576...40251627...40252177...40252270)	0	0	2	1.633	0.084	0.084	5.333	6.182
ASE745	RI	Solyc06g068760	chrSL4.0ch06	+	(40251885...40252270)&(40251885...40251906...40252177...40252270)	1	0	0	0	0	0	1.333	1.886
ASE746	SE	Solyc06g068760	chrSL4.0ch06	+	(40251576...40251627...40251885...40251906...40252177...40252270)&(40251576...40251627...40252177...40252270)	0	0	2	1.633	0.13	0.13	5.333	6.182
ASE747	SE	Solyc06g069030	chrSL4.0ch06	+	(40472048...40472411...40473014...40473197...40473297...40473357)&(40472048...40472411...40473297...40473357)	0.8	0.2	4.667	3.399	0.666	0.334	4	3.266
ASE748	A3SS	Solyc06g069090	chrSL4.0ch06	-	(40515757...40515849...40516313...40516438)&(40515757...40515842...40516313...40516438)	0.441	0.417	4	1.633	0	0	2.667	2.494
ASE749	RI	Solyc06g069090	chrSL4.0ch06	-	(40515586...40515849)&(40515586...40515660...40515757...40515849)	0	0	4.667	1.886	0.056	0.079	4	2.828
ASE750	A3SS	Solyc06g069430	chrSL4.0ch06	-	(40806107...40806261...40807279...40807377)&(40806107...40806256...40807279...40807377)	1	0	7.333	0.943	0.83	0.17	7.333	5.249
ASE751	A5SS	Solyc06g069450	chrSL4.0ch06	+	(40835625...40835814...40835900...40835961)&(40835625...40835806...40835900...40835961)	0	0	0.667	0.943	-
ASE752	A5SS	Solyc06g069690	chrSL4.0ch06	-	(41036292...41036389...41037348...41037583)&(41036292...41036389...41037403...41037583)	1	0	1.333	0.943	0	0	0.667	0.943
ASE753	SE	Solyc06g070980	chrSL4.0ch06	-	(41255074...41255164...41255707...41255733...41255851...41255985)&(41255074...41255164...41255851...41255985)	1	0	47	12.728	-
ASE754	A5SS	Solyc06g070980	chrSL4.0ch06	-	(41255074...41255164...41255634...41255733)&(41255074...41255164...41255707...41255733)	0	0	23.667	2.055	0.073	0.103	25.333	6.6
ASE755	RI	Solyc06g070980	chrSL4.0ch06	-	(41255634...41255985)&(41255634...41255733...41255851...41255985)	0.008	0.012	43.667	10.209	0	0	55.333	19.482
ASE756	A3SS	Solyc06g071100	chrSL4.0ch06	-	(41341346...41341421...41341549...41341701)&(41341346...41341417...41341549...41341701)	1	0	2	0	-
ASE757	A3SS	Solyc06g071470	chrSL4.0ch06	+	(41635364...41635442...41636183...41636425)&(41635364...41635442...41636189...41636425)	0.311	0.346	6.667	5.249	0.248	0.35	4	2.828
ASE758	A3SS	Solyc06g072350	chrSL4.0ch06	+	(42289876...42290012...42290419...42290921)&(42289876...42290012...42290504...42290921)	1	0	5.333	0.943	-
ASE759	A3SS	Solyc06g073500	chrSL4.0ch06	+	(42965835...42965959...42966910...42967142)&(42965835...42965959...42966916...42967142)	1	0	1.333	1.886	0	0	0.667	0.943
ASE760	A5SS	Solyc06g073700	chrSL4.0ch06	-	(43135048...43135123...43135202...43135243)&(43135048...43135123...43135205...43135243)	0.887	0.159	3.333	0.943	-
ASE761	A3SS	Solyc06g073700	chrSL4.0ch06	-	(43133694...43134091...43134173...43134226)&(43133694...43134068...43134173...43134226)	0	0	2	1.633	0.333	0.471	2.667	0.943
ASE762	A5SS	Solyc06g073700	chrSL4.0ch06	-	(43135048...43135123...43135202...43135243)&(43135048...43135123...43135205...43135243)	0.887	0.159	3.333	0.943	1	0	6.667	5.249
ASE763	SE	Solyc06g073700	chrSL4.0ch06	-	(43135345...43135438...43136100...43136146...43136600...43136747)&(43135345...43135438...43136600...43136747)	0	0	0.667	0.943	1	0	2	2.828
ASE764	A3SS	Solyc06g073740	chrSL4.0ch06	+	(43173152...43173335...43173427...43173632)&(43173152...43173335...43173435...43173632)	1	0	5.333	0.943	0.661	0.339	2.667	2.494
ASE765	A3SS	Solyc06g073950	chrSL4.0ch06	+	(43369153...43369261...43369474...43369559)&(43369153...43369261...43369520...43369559)	0	0	0.667	0.943	0.5	0.5	1.333	0.943
ASE766	A5SS	Solyc06g074120	chrSL4.0ch06	+	(43506341...43506506...43506721...43507682)&(43506341...43506502...43506721...43507682)	0.5	0.5	3.333	2.494	1	0	3.333	3.399
ASE767	A5SS	Solyc06g074120	chrSL4.0ch06	+	(43508923...43508984...43509064...43510237)&(43508923...43508983...43509064...43510237)	1	0	1.333	0.943	0.874	0.126	5.333	3.771
ASE768	A3SS	Solyc06g074300	chrSL4.0ch06	-	(43588539...43588759...43589431...43590868)&(43588539...43588749...43589431...43590868)	1	0	5.333	0.943	0.941	0.083	6.667	3.771
ASE769	A5SS	Solyc06g074720	chrSL4.0ch06	+	(43913643...43913807...43913896...43914003)&(43913643...43913779...43913896...43914003)	0.486	0.409	2.667	0.943	0.087	0.087	8.667	6.6
ASE770	A3SS	Solyc06g074740	chrSL4.0ch06	-	(43944446...43944527...43944607...43944727)&(43944446...43944520...43944607...43944727)	1	0	2.667	1.886	0.489	0	1.333	1.886
ASE771	A3SS	Solyc06g075540	chrSL4.0ch06	+	(44597576...44597648...44597750...44597952)&(44597576...44597648...44597827...44597952)	1	0	2.667	1.886	-
ASE772	SE	Solyc06g075590	chrSL4.0ch06	+	(44666266...44666369...44667863...44667984...44668565...44668709)&(44666266...44666369...44668565...44668709)	0.5	0.5	1.333	0.943	-
ASE773	A3SS	Solyc06g076460	chrSL4.0ch06	+	(45187798...45187878...45188095...45188401)&(45187798...45187878...45188121...45188401)	1	0	2.667	1.886	0.63	0	2	2.828
ASE774	RI	Solyc06g076670	chrSL4.0ch06	+	(45293917...45294306)&(45293917...45294067...45294222...45294306)	0.056	0.056	4.667	4.11	-
ASE775	A3SS	Solyc06g076670	chrSL4.0ch06	+	(45293917...45294067...45294222...45294513)&(45293917...45294067...45294449...45294513)	1	0	5.333	1.886	0	0	2	2.828
ASE776	A5SS	Solyc06g076670	chrSL4.0ch06	+	(45293917...45294306...45294449...45294513)&(45293917...45294067...45294449...45294513)	1	0	0.667	0.943	0.75	0.354	4.667	3.771
ASE777	RI	Solyc06g076670	chrSL4.0ch06	+	(45293917...45294306)&(45293917...45294067...45294222...45294306)	0.056	0.056	4.667	4.11	1	0	2	1.633
ASE778	RI	Solyc06g076670	chrSL4.0ch06	+	(45294222...45294513)&(45294222...45294306...45294449...45294513)	0.5	0.5	0.667	0.943	0.113	0.159	3.333	0.943
ASE779	SE	Solyc06g076670	chrSL4.0ch06	+	(45293917...45294067...45294222...45294306...45294449...45294513)&(45293917...45294067...45294449...45294513)	1	0	5.333	1.886	0.5	0.5	2.667	2.494
ASE780	A3SS	Solyc06g082280	chrSL4.0ch06	+	(45737722...45737935...45738321...45738462)&(45737722...45737935...45738326...45738462)	0	0	1.333	0.943	0.5	0.5	3.333	2.494
ASE781	A3SS	Solyc06g083260	chrSL4.0ch06	-	(46324816...46324923...46324992...46325179)&(46324816...46324900...46324992...46325179)	1	0	4.667	1.886	0.861	0.139	4	3.266
ASE782	A3SS	Solyc06g083300	chrSL4.0ch06	+	(46337830...46337984...46338096...46338183)&(46337830...46337984...46338108...46338183)	0.233	0.329	12	4.32	-
ASE783	A3SS	Solyc06g083300	chrSL4.0ch06	+	(46339892...46340058...46340157...46340282)&(46339892...46340058...46340160...46340282)	0.454	0.208	6	1.633	-
ASE784	A3SS	Solyc06g083300	chrSL4.0ch06	+	(46340160...46340282...46340401...46340467)&(46340160...46340282...46340407...46340467)	0.761	0.209	7.333	2.494	-
ASE785	A3SS	Solyc06g083300	chrSL4.0ch06	+	(46337830...46337984...46338096...46338183)&(46337830...46337984...46338108...46338183)	0.233	0.329	12	4.32	0.64	0.298	7	4.967
ASE786	A3SS	Solyc06g083300	chrSL4.0ch06	+	(46339892...46340058...46340157...46340282)&(46339892...46340058...46340160...46340282)	0.454	0.208	6	1.633	0.498	0.408	3.333	0.943
ASE787	A3SS	Solyc06g083300	chrSL4.0ch06	+	(46340160...46340282...46340401...46340467)&(46340160...46340282...46340407...46340467)	0.761	0.209	7.333	2.494	0.667	0.471	5	2.16
ASE788	A3SS	Solyc06g083730	chrSL4.0ch06	+	(46653987...46654297...46654685...46655026)&(46653987...46654297...46654688...46655026)	1	0	1.333	0.943	0	0	0.667	0.943
ASE789	A3SS	Solyc06g084050	chrSL4.0ch06	+	(46891047...46891216...46891578...46892033)&(46891047...46891216...46891598...46892033)	0.938	0.087	6.667	3.771	1	0	6	5.888
ASE790	A5SS	Solyc06g084160	chrSL4.0ch06	+	(46948589...46948686...46948874...46948991)&(46948589...46948652...46948874...46948991)	0	0	1.333	1.886	0.333	0.471	6	1.633
ASE791	SE	Solyc06g084170	chrSL4.0ch06	+	(46954900...46954960...46955307...46955404...46955680...46956160)&(46954900...46954960...46955680...46956160)	0.333	0.471	2.667	0.943	0.126	0.178	4	1.633
ASE792	A5SS	Solyc06g084360	chrSL4.0ch06	+	(47077136...47077273...47077579...47077690)&(47077136...47077249...47077579...47077690)	1	0	1.333	0.943	-
ASE793	SE	Solyc06g084390	chrSL4.0ch06	-	(47095990...47096455...47096585...47096779...47097104...47097172)&(47095990...47096455...47097104...47097172)	0.5	0.5	0.667	0.943	1	0	1.333	1.886
ASE794	A3SS	Solyc06g084530	chrSL4.0ch06	+	(47196713...47196785...47197315...47197417)&(47196713...47196785...47197320...47197417)	0.831	0.239	4.667	2.494	-
ASE795	A5SS	Solyc06g084530	chrSL4.0ch06	+	(47196451...47196629...47196713...47196785)&(47196451...47196625...47196713...47196785)	0.333	0.471	2.667	1.886	-
ASE796	A5SS	Solyc06g084530	chrSL4.0ch06	+	(47197996...47198072...47198153...47198250)&(47197996...47198066...47198153...47198250)	1	0	1.333	0.943	-
ASE797	A3SS	Solyc06g084530	chrSL4.0ch06	+	(47196713...47196785...47197315...47197417)&(47196713...47196785...47197320...47197417)	0.831	0.239	4.667	2.494	0.421	0	4.667	6.6
ASE798	A5SS	Solyc06g084530	chrSL4.0ch06	+	(47196451...47196629...47196713...47196785)&(47196451...47196625...47196713...47196785)	0.333	0.471	2.667	1.886	0	0	1.333	1.886
ASE799	A3SS	Solyc06g084540	chrSL4.0ch06	+	(47204645...47204740...47204823...47204959)&(47204645...47204740...47204837...47204959)	0	0	2	2.828	-
ASE800	A3SS	Solyc06g084590	chrSL4.0ch06	+	(47238807...47238924...47239027...47239119)&(47238807...47238924...47239035...47239119)	1	0	1.333	0.943	0.5	0.5	2	1.633
ASE801	A3SS	Solyc07g005810	chrSL4.0ch07	-	(635103...635292...635473...635569)&(635103...635286...635473...635569)	1	0	1.333	0.943	0.333	0.471	2.667	0.943
ASE802	A5SS	Solyc07g005880	chrSL4.0ch07	-	(698220...698426...700949...701087)&(698220...698426...700950...701087)	0.249	0	3.333	3.399	0	0	0.667	0.943
ASE803	A5SS	Solyc07g005940	chrSL4.0ch07	-	(765063...765189...765760...765885)&(765063...765189...765772...765885)	0	0	6	4.32	0.24	0.24	2.667	1.886
ASE804	A3SS	Solyc07g006030	chrSL4.0ch07	-	(853050...853175...853245...853377)&(853050...853163...853245...853377)	1	0	2.667	1.886	-
ASE805	A3SS	Solyc07g006650	chrSL4.0ch07	-	(1495213...1495288...1495392...1495503)&(1495213...1495277...1495392...1495503)	1	0	1.333	0.943	-
ASE806	A3SS	Solyc07g006690	chrSL4.0ch07	-	(1527260...1527541...1527655...1527726)&(1527260...1527536...1527655...1527726)	0	0	0.667	0.943	-
ASE807	A5SS	Solyc07g006790	chrSL4.0ch07	+	(1611689...1611772...1611874...1611915)&(1611689...1611763...1611874...1611915)	1	0	0	0	0.485	0	1.333	1.886
ASE808	A3SS	Solyc07g007120	chrSL4.0ch07	+	(1852722...1852859...1853579...1853688)&(1852722...1852859...1853582...1853688)	0	0	16.667	4.11	0.082	0.116	20.667	11.116
ASE809	A3SS	Solyc07g007410	chrSL4.0ch07	-	(2104513...2104707...2105793...2105937)&(2104513...2104666...2105793...2105937)	1	0	20	5.657	0.975	0.035	19.333	10.499
ASE810	A5SS	Solyc07g007755	chrSL4.0ch07	-	(2366351...2366750...2367225...2367380)&(2366351...2366750...2367251...2367380)	0	0	47	11.576	0.022	0.031	47.333	27.146
ASE811	A3SS	Solyc07g007790	chrSL4.0ch07	+	(2416048...2416225...2417047...2417101)&(2416048...2416225...2417066...2417101)	0.47	0	2.667	3.771	1	0	4.333	1.7
ASE812	A5SS	Solyc07g007810	chrSL4.0ch07	+	(2437050...2437130...2439489...2439765)&(2437050...2437125...2439489...2439765)	1	0	0	0	-
ASE813	A3SS	Solyc07g008000	chrSL4.0ch07	+	(2682907...2683057...2683812...2683986)&(2682907...2683057...2683885...2683986)	0	0	0.667	0.943	-
ASE814	SE	Solyc07g008150	chrSL4.0ch07	-	(2829347...2829617...2830855...2831217...2831973...2833013)&(2829347...2829617...2831973...2833013)	0	0	0.667	0.943	-
ASE815	A3SS	Solyc07g008310	chrSL4.0ch07	+	(3051835...3051910...3052001...3052219)&(3051835...3051910...3052006...3052219)	0	0	0.667	0.943	0.5	0.5	3.333	2.494
ASE816	A3SS	Solyc07g008460	chrSL4.0ch07	+	(3337015...3337176...3338320...3338375)&(3337015...3337176...3338333...3338375)	0	0	2	2.828	1	0	1.333	1.886
ASE817	A3SS	Solyc07g008750	chrSL4.0ch07	+	(3692223...3692304...3692381...3692606)&(3692223...3692304...3692386...3692606)	1	0	3.333	4.714	0.864	0.192	6.333	2.867
ASE818	A5SS	Solyc07g008950	chrSL4.0ch07	-	(3946474...3946603...3946761...3946840)&(3946474...3946603...3946774...3946840)	0.24	0.24	2.667	1.886	-
ASE819	A5SS	Solyc07g009490	chrSL4.0ch07	+	(4572648...4572884...4573394...4573573)&(4572648...4572880...4573394...4573573)	0.493	0	2	1.633	1	0	2.667	3.771
ASE820	A3SS	Solyc07g017430	chrSL4.0ch07	-	(7057596...7057819...7066420...7066586)&(7057596...7057813...7066420...7066586)	1	0	0	0	-
ASE821	A3SS	Solyc07g017510	chrSL4.0ch07	+	(7519856...7519980...7520062...7520224)&(7519856...7519980...7520065...7520224)	0	0	6.667	5.249	0.165	0.233	4.667	2.494
ASE822	A5SS	Solyc07g017610	chrSL4.0ch07	+	(7778779...7779049...7779373...7779431)&(7778779...7778946...7779373...7779431)	0	0	1.333	0.943	0.228	0	2	2.828
ASE823	A3SS	Solyc07g019440	chrSL4.0ch07	-	(11280354...11280438...11280516...11280609)&(11280354...11280432...11280516...11280609)	0.658	0	3.333	2.494	1	0	0.667	0.943
ASE824	A3SS	Solyc07g022760	chrSL4.0ch07	-	(21569288...21569770...21578249...21578342)&(21569288...21569751...21578249...21578342)	1	0	0	0	0	0	0.667	0.943
ASE825	A5SS	Solyc07g022830	chrSL4.0ch07	-	(22581344...22581458...22581741...22581839)&(22581344...22581458...22581743...22581839)	1	0	0	0	0.497	0	1.333	1.886
ASE826	A3SS	Solyc07g022900	chrSL4.0ch07	+	(23426645...23426778...23426854...23426967)&(23426645...23426778...23426877...23426967)	0.667	0.471	2	1.633	-
ASE827	A3SS	Solyc07g022900	chrSL4.0ch07	+	(23426854...23426967...23427033...23427138)&(23426854...23426967...23427051...23427138)	0.5	0.5	0.667	0.943	-
ASE828	A3SS	Solyc07g022900	chrSL4.0ch07	+	(23427033...23427138...23427392...23427481)&(23427033...23427138...23427400...23427481)	1	0	3.333	0.943	-
ASE829	A3SS	Solyc07g022900	chrSL4.0ch07	+	(23426645...23426778...23426854...23426967)&(23426645...23426778...23426877...23426967)	0.667	0.471	2	1.633	1	0	0.667	0.943
ASE830	A3SS	Solyc07g022900	chrSL4.0ch07	+	(23426854...23426967...23427033...23427138)&(23426854...23426967...23427051...23427138)	0.5	0.5	0.667	0.943	1	0	4.333	4.784
ASE831	A5SS	Solyc07g026650	chrSL4.0ch07	-	(30390839...30391063...30391136...30391389)&(30390839...30391063...30391137...30391389)	0.095	0.134	6	5.657	0	0	1.333	0.943
ASE832	A5SS	Solyc07g026960	chrSL4.0ch07	+	(33055125...33055269...33055418...33055853)&(33055125...33055229...33055418...33055853)	1	0	2.667	1.886	0	0	0.667	0.943
ASE833	A5SS	Solyc07g032380	chrSL4.0ch07	-	(38215913...38216287...38216696...38216844)&(38215913...38216287...38216702...38216844)	0	0	1.333	1.886	-
ASE834	A3SS	Solyc07g032480	chrSL4.0ch07	-	(39405756...39406217...39406303...39406479)&(39405756...39406192...39406303...39406479)	0	0	1.333	1.886	1	0	0.667	0.943
ASE835	A5SS	Solyc07g032480	chrSL4.0ch07	-	(39403556...39404906...39405756...39406192)&(39403556...39404906...39406040...39406192)	0	0	1.333	1.886	1	0	0.667	0.943
ASE836	A3SS	Solyc07g039190	chrSL4.0ch07	-	(45348304...45348421...45348702...45349100)&(45348304...45348404...45348702...45349100)	1	0	1.333	0.943	0	0	1.333	1.886
ASE837	SE	Solyc07g039210	chrSL4.0ch07	-	(45394934...45395011...45397195...45397283...45397507...45397872)&(45394934...45395011...45397507...45397872)	0	0	0.667	0.943	-
ASE838	SE	Solyc07g040980	chrSL4.0ch07	+	(51273479...51273601...51273783...51273865...51274919...51275455)&(51273479...51273601...51274919...51275455)	1	0	1.333	1.886	0.5	0.5	1.333	0.943
ASE839	A3SS	Solyc07g041010	chrSL4.0ch07	+	(51362972...51363054...51364191...51364276)&(51362972...51363054...51364194...51364276)	0.263	0.066	6	3.266	0	0	3.333	1.886
ASE840	A3SS	Solyc07g041010	chrSL4.0ch07	+	(51364194...51364276...51364709...51364823)&(51364194...51364276...51364724...51364823)	1	0	10.667	4.714	0.882	0.167	8.667	2.494
ASE841	A3SS	Solyc07g044860	chrSL4.0ch07	-	(57803612...57804100...57804540...57804591)&(57803612...57804096...57804540...57804591)	0.986	0.02	25.333	8.055	1	0	25.667	6.342
ASE842	A3SS	Solyc07g045140	chrSL4.0ch07	+	(58129285...58129392...58129527...58129694)&(58129285...58129392...58129531...58129694)	0	0	1.333	1.886	1	0	0.667	0.943
ASE843	A3SS	Solyc07g045350	chrSL4.0ch07	-	(58339909...58340002...58340904...58341053)&(58339909...58339971...58340904...58341053)	0.5	0.5	2	0	0.623	0	2	2.828
ASE844	A3SS	Solyc07g047800	chrSL4.0ch07	-	(58901971...58902148...58903379...58903404)&(58901971...58902090...58903379...58903404)	0.5	0.5	1.333	0.943	0.667	0.471	4	1.633
ASE845	A3SS	Solyc07g047840	chrSL4.0ch07	-	(58963779...58964214...58966026...58966184)&(58963779...58964189...58966026...58966184)	0	0	2.667	0.943	0.195	0.195	8	4.32
ASE846	A3SS	Solyc07g049135	chrSL4.0ch07	-	(59285823...59286263...59286977...59287144)&(59285823...59286233...59286977...59287144)	0.992	0	2404	347.19	0.997	0.004	1747.67	77.384
ASE847	A3SS	Solyc07g049150	chrSL4.0ch07	-	(59335703...59335850...59336442...59336627)&(59335703...59335780...59336442...59336627)	1	0	3.333	1.886	-
ASE848	A3SS	Solyc07g049150	chrSL4.0ch07	-	(59336442...59336640...59336715...59336865)&(59336442...59336627...59336715...59336865)	0	0	10.667	5.735	-
ASE849	A5SS	Solyc07g049210	chrSL4.0ch07	-	(59422103...59422446...59422826...59423173)&(59422103...59422446...59422937...59423173)	0	0	2	2.828	-
ASE850	SE	Solyc07g049210	chrSL4.0ch07	-	(59422103...59422446...59422826...59422836...59422937...59423173)&(59422103...59422446...59422937...59423173)	0	0	2	2.828	-
ASE851	A5SS	Solyc07g049360	chrSL4.0ch07	-	(59553963...59554113...59555900...59556039)&(59553963...59554113...59555905...59556039)	1	0	13.333	1.886	0.981	0.027	22	9.933
ASE852	A5SS	Solyc07g053260	chrSL4.0ch07	+	(61663182...61663489...61663595...61663683)&(61663182...61663488...61663595...61663683)	1	0	20	2.828	0.916	0.118	15	4.967
ASE853	A3SS	Solyc07g055150	chrSL4.0ch07	-	(63198865...63199192...63199781...63199929)&(63198865...63199072...63199781...63199929)	0	0	0.667	0.943	0.333	0.471	2	0
ASE854	RI	Solyc07g055920	chrSL4.0ch07	+	(63765550...63765988)&(63765550...63765592...63765946...63765988)	0	0	4	3.266	0.042	0.059	12.667	4.11
ASE855	A5SS	Solyc07g056110	chrSL4.0ch07	-	(63892884...63892981...63893360...63893479)&(63892884...63892981...63893362...63893479)	0	0	1.333	1.886	1	0	0.667	0.943
ASE856	A5SS	Solyc07g056590	chrSL4.0ch07	+	(64322364...64322412...64322495...64322564)&(64322364...64322407...64322495...64322564)	1	0	0	0	-
ASE857	A5SS	Solyc07g061960	chrSL4.0ch07	+	(64674014...64674168...64674269...64674377)&(64674014...64674143...64674269...64674377)	0	0	0.667	0.943	-
ASE858	A3SS	Solyc07g061960	chrSL4.0ch07	+	(64676463...64676523...64676605...64676659)&(64676463...64676523...64676615...64676659)	1	0	0	0	0.667	0.471	2.667	0.943
ASE859	A3SS	Solyc07g062530	chrSL4.0ch07	+	(65072446...65072672...65072874...65073078)&(65072446...65072672...65072890...65073078)	0.671	0.324	7.333	2.494	1	0	0.667	0.943
ASE860	A3SS	Solyc07g062860	chrSL4.0ch07	+	(65338027...65338099...65339013...65339175)&(65338027...65338099...65339116...65339175)	1	0	0	0	0	0	0.667	0.943
ASE861	A5SS	Solyc07g062860	chrSL4.0ch07	+	(65343662...65343881...65344409...65344457)&(65343662...65343800...65344409...65344457)	0	0	2.667	3.771	0.212	0.034	4.667	3.399
ASE862	A3SS	Solyc07g063390	chrSL4.0ch07	-	(65694838...65694941...65695016...65695290)&(65694838...65694937...65695016...65695290)	1	0	1.333	1.886	0.746	0.254	2	1.633
ASE863	A3SS	Solyc07g063550	chrSL4.0ch07	+	(65834021...65834258...65834378...65834437)&(65834021...65834258...65834382...65834437)	1	0	7.333	3.771	-
ASE864	A3SS	Solyc07g064150	chrSL4.0ch07	+	(66241777...66241850...66243411...66243531)&(66241777...66241850...66243431...66243531)	0.1	0.038	131	16.062	0.063	0.042	94	19.866
ASE865	A3SS	Solyc07g064150	chrSL4.0ch07	+	(66243783...66243989...66244067...66244121)&(66243783...66243989...66244082...66244121)	1	0	64.667	1.886	0.973	0.039	51	5.099
ASE866	A3SS	Solyc07g064590	chrSL4.0ch07	+	(66499012...66499075...66499676...66499795)&(66499012...66499075...66499733...66499795)	1	0	0.667	0.943	-
ASE867	A3SS	Solyc07g065640	chrSL4.0ch07	+	(67182607...67182752...67184907...67185093)&(67182607...67182752...67184910...67185093)	0	0	6.667	8.055	0.132	0.186	4.667	3.771
ASE868	A3SS	Solyc07g065700	chrSL4.0ch07	-	(67217681...67217745...67217835...67217919)&(67217681...67217735...67217835...67217919)	1	0	0.667	0.943	0	0	1.333	1.886
ASE869	A3SS	Solyc07g065980	chrSL4.0ch07	+	(67393016...67393151...67393227...67393445)&(67393016...67393151...67393268...67393445)	1	0	2.667	0.943	0.44	0	1.333	1.886
ASE870	A3SS	Solyc07g066070	chrSL4.0ch07	+	(67448727...67448847...67448919...67449048)&(67448727...67448847...67448931...67449048)	1	0	0	0	0.481	0	1.333	1.886
ASE871	SE	Solyc07g066070	chrSL4.0ch07	+	(67445739...67445825...67447740...67447886...67448727...67448847)&(67445739...67445825...67448727...67448847)	0.5	0.5	2	0	1	0	4.667	3.399
ASE872	A3SS	Solyc07g066460	chrSL4.0ch07	-	(67730907...67731379...67732056...67732145)&(67730907...67731344...67732056...67732145)	0.5	0.5	0.667	0.943	1	0	1.333	1.886
ASE873	A3SS	Solyc07g066600	chrSL4.0ch07	-	(67829317...67829531...67829597...67829780)&(67829317...67829520...67829597...67829780)	0.116	0.114	22.333	6.236	0.062	0.055	22.333	9.104
ASE874	A3SS	Solyc07g066650	chrSL4.0ch07	-	(67859192...67859257...67859409...67859661)&(67859192...67859254...67859409...67859661)	0	0	23.333	4.11	-
ASE875	A5SS	Solyc08g005290	chrSL4.0ch08	-	(236381...236436...237672...237976)&(236381...236436...237806...237976)	0.5	0.5	0.667	0.943	0	0	0.667	0.943
ASE876	A3SS	Solyc08g005560	chrSL4.0ch08	+	(429336...429809...430736...431075)&(429336...429809...430894...431075)	0	0	6	0	-
ASE877	SE	Solyc08g006430	chrSL4.0ch08	+	(1047579...1047589...1048385...1048432...1049348...1049451)&(1047579...1047589...1049348...1049451)	1	0	0.667	0.943	-
ASE878	A3SS	Solyc08g006487	chrSL4.0ch08	+	(1101564...1101713...1101813...1102087)&(1101564...1101713...1101847...1102087)	0.5	0.5	2.667	2.494	1	0	4.667	3.399
ASE879	SE	Solyc08g006760	chrSL4.0ch08	-	(1340322...1340512...1341086...1341157...1342019...1342363)&(1340322...1340512...1342019...1342363)	1	0	0	0	-
ASE880	A5SS	Solyc08g006780	chrSL4.0ch08	+	(1355968...1356025...1356102...1356314)&(1355968...1356019...1356102...1356314)	1	0	3.333	1.886	0.5	0.5	4	4.32
ASE881	A3SS	Solyc08g006890	chrSL4.0ch08	+	(1468191...1468426...1468505...1468876)&(1468191...1468426...1468506...1468876)	1	0	5	1.414	0.916	0.118	7.333	0.943
ASE882	A3SS	Solyc08g008350	chrSL4.0ch08	+	(2784783...2784841...2785104...2785533)&(2784783...2784841...2785116...2785533)	1	0	4	2.828	0.667	0.471	2.667	0.943
ASE883	A3SS	Solyc08g014340	chrSL4.0ch08	-	(4088700...4088780...4088867...4088919)&(4088700...4088750...4088867...4088919)	1	0	9.333	3.771	0.667	0.471	10.667	4.989
ASE884	A3SS	Solyc08g016180	chrSL4.0ch08	-	(6939817...6940448...6941578...6941642)&(6939817...6940293...6941578...6941642)	1	0	6.667	0.943	0.8	0.2	3.333	3.399
ASE885	A5SS	Solyc08g016180	chrSL4.0ch08	-	(6941578...6941642...6941977...6942093)&(6941578...6941642...6942000...6942093)	1	0	18	2.828	0.789	0.299	20	10.198
ASE886	SE	Solyc08g029200	chrSL4.0ch08	-	(36678805...36679570...36680283...36680409...36687847...36687900)&(36678805...36679570...36687847...36687900)	1	0	3.333	0.943	-
ASE887	A5SS	Solyc08g041710	chrSL4.0ch08	+	(25868114...25868399...25869478...25869537)&(25868114...25868233...25869478...25869537)	1	0	4	2.828	-
ASE888	A3SS	Solyc08g041780	chrSL4.0ch08	+	(25555562...25555618...25556971...25557261)&(25555562...25555618...25557161...25557261)	0	0	0.667	0.943	1	0	2	1.633
ASE889	A3SS	Solyc08g041780	chrSL4.0ch08	+	(25557407...25557512...25557601...25557674)&(25557407...25557512...25557604...25557674)	1	0	2	0	0.329	0	2	2.828
ASE890	A3SS	Solyc08g041870	chrSL4.0ch08	+	(25175907...25176037...25176462...25176548)&(25175907...25176037...25176476...25176548)	0.105	0.148	4	1.633	0.062	0.088	5.333	3.399
ASE891	A3SS	Solyc08g041870	chrSL4.0ch08	+	(25175907...25176037...25176462...25176548)&(25175907...25176037...25176501...25176548)	1	0	0.667	0.943	0.806	0.194	4.667	3.399
ASE892	A3SS	Solyc08g041870	chrSL4.0ch08	+	(25175907...25176037...25176476...25176548)&(25175907...25176037...25176501...25176548)	1	0	4	2.828	0.937	0.089	8.667	3.399
ASE893	A5SS	Solyc08g041870	chrSL4.0ch08	+	(25177629...25177677...25177754...25177844)&(25177629...25177668...25177754...25177844)	0.333	0.471	4	1.633	0	0	1.333	1.886
ASE894	A5SS	Solyc08g041890	chrSL4.0ch08	+	(25001262...25001391...25001494...25001622)&(25001262...25001390...25001494...25001622)	1	0	2	0	0	0	0.667	0.943
ASE895	A3SS	Solyc08g043180	chrSL4.0ch08	+	(22571563...22571621...22571715...22571781)&(22571563...22571621...22571723...22571781)	0	0	0.667	0.943	-
ASE896	MXE	Solyc08g059760	chrSL4.0ch08	-	(43328123...43328190...43328564...43328686...43330883...43330967)&(43328123...43328190...43329107...43329160...43330883...43330967)	0.5	0.5	1.333	0.943	-
ASE897	SE	Solyc08g059760	chrSL4.0ch08	-	(43328123...43328190...43328564...43328686...43329107...43329160)&(43328123...43328190...43329107...43329160)	1	0	0	0	-
ASE898	SE	Solyc08g059760	chrSL4.0ch08	-	(43328564...43328686...43329107...43329160...43330883...43330967)&(43328564...43328686...43330883...43330967)	1	0	0.667	0.943	0	0	1.333	1.886
ASE899	A3SS	Solyc08g061320	chrSL4.0ch08	-	(46618276...46618500...46619796...46619867)&(46618276...46618401...46619796...46619867)	0	0	3.333	2.494	0.161	0.07	6.667	5.735
ASE900	A5SS	Solyc08g061320	chrSL4.0ch08	-	(46622847...46622896...46623010...46623097)&(46622847...46622896...46623012...46623097)	1	0	0	0	0.5	0.5	1.333	0.943
ASE901	A5SS	Solyc08g062800	chrSL4.0ch08	+	(50194018...50194449...50194814...50196982)&(50194018...50194448...50194814...50196982)	0.498	0	1.333	1.886	1	0	1.333	0.943
ASE902	SE	Solyc08g062960	chrSL4.0ch08	-	(50482634...50483376...50483479...50483561...50483870...50484185)&(50482634...50483376...50483870...50484185)	0	0	2.667	2.494	-
ASE903	A5SS	Solyc08g065350	chrSL4.0ch08	+	(51361863...51361953...51362107...51362152)&(51361863...51361910...51362107...51362152)	0	0	2	1.633	0.28	0	2	2.828
ASE904	A3SS	Solyc08g065880	chrSL4.0ch08	+	(52321844...52322061...52322702...52322835)&(52321844...52322061...52322705...52322835)	0.248	0.248	2	1.633	0	0	2	2.828
ASE905	A5SS	Solyc08g065890	chrSL4.0ch08	-	(52331942...52332021...52332150...52332231)&(52331942...52332021...52332151...52332231)	0	0	5.333	4.11	-
ASE906	A5SS	Solyc08g066030	chrSL4.0ch08	+	(52593793...52593932...52594021...52594147)&(52593793...52593901...52594021...52594147)	1	0	1.333	1.886	-
ASE907	A3SS	Solyc08g066160	chrSL4.0ch08	+	(52658624...52658780...52658854...52659000)&(52658624...52658780...52658878...52659000)	1	0	1.333	0.943	0.463	0	1.333	1.886
ASE908	A3SS	Solyc08g066800	chrSL4.0ch08	+	(53752164...53752345...53752515...53752636)&(53752164...53752345...53752520...53752636)	1	0	1.333	1.886	0.5	0.5	2.667	2.494
ASE909	A3SS	Solyc08g066870	chrSL4.0ch08	-	(53839379...53839464...53839580...53839644)&(53839379...53839451...53839580...53839644)	1	0	1.333	0.943	0.658	0.342	3.333	2.494
ASE910	SE	Solyc08g067090	chrSL4.0ch08	+	(54104625...54104664...54104891...54104973...54106467...54106585)&(54104625...54104664...54106467...54106585)	0.5	0.5	0.667	0.943	0.196	0.196	4	3.266
ASE911	A3SS	Solyc08g067260	chrSL4.0ch08	+	(54414318...54414369...54415381...54415749)&(54414318...54414369...54415398...54415749)	0.824	0.248	4.667	0.471	-
ASE912	A3SS	Solyc08g067260	chrSL4.0ch08	+	(54414318...54414369...54415381...54415749)&(54414318...54414369...54415395...54415749)	1	0	4	1.414	0.97	0.042	11.333	8.994
ASE913	A3SS	Solyc08g067260	chrSL4.0ch08	+	(54414318...54414369...54415381...54415749)&(54414318...54414369...54415398...54415749)	0.824	0.248	4.667	0.471	1	0	10.667	8.055
ASE914	A3SS	Solyc08g067260	chrSL4.0ch08	+	(54414318...54414369...54415395...54415749)&(54414318...54414369...54415398...54415749)	0	0	0.667	0.943	1	0	0.667	0.943
ASE915	A3SS	Solyc08g068590	chrSL4.0ch08	-	(55826276...55826407...55827019...55827082)&(55826276...55826404...55827019...55827082)	0.329	0	2.667	2.494	-
ASE916	A5SS	Solyc08g074360	chrSL4.0ch08	-	(56597455...56597516...56597694...56597853)&(56597455...56597516...56597700...56597853)	0	0	0.667	0.943	1	0	0.667	0.943
ASE917	A5SS	Solyc08g075520	chrSL4.0ch08	-	(57784643...57785005...57785085...57785178)&(57784643...57785005...57785089...57785178)	1	0	3.333	0.943	0.664	0.336	4	2.828
ASE918	A5SS	Solyc08g075530	chrSL4.0ch08	+	(57815607...57815754...57816764...57816920)&(57815607...57815716...57816764...57816920)	0	0	0.667	0.943	-
ASE919	SE	Solyc08g076420	chrSL4.0ch08	-	(58545974...58546216...58546668...58547912...58548316...58548435)&(58545974...58546216...58548316...58548435)	0.833	0.236	5.333	0.943	1	0	2.667	1.886
ASE920	A3SS	Solyc08g076470	chrSL4.0ch08	+	(58598522...58598701...58598804...58598886)&(58598522...58598701...58598812...58598886)	1	0	0	0	-
ASE921	A3SS	Solyc08g076660	chrSL4.0ch08	+	(58708522...58708648...58708736...58708865)&(58708522...58708648...58708754...58708865)	1	0	0	0	0.5	0.5	2	1.633
ASE922	A3SS	Solyc08g077060	chrSL4.0ch08	-	(59109638...59109755...59110188...59110344)&(59109638...59109752...59110188...59110344)	1	0	4	5.657	-
ASE923	A5SS	Solyc08g077060	chrSL4.0ch08	-	(59110188...59110344...59110622...59111052)&(59110188...59110344...59110748...59111052)	0.842	0.158	1.667	1.247	-
ASE924	SE	Solyc08g077430	chrSL4.0ch08	+	(59428013...59428282...59428410...59428535...59428912...59429147)&(59428013...59428282...59428912...59429147)	0.352	0	2	1.633	1	0	1.333	0.943
ASE925	A3SS	Solyc08g077440	chrSL4.0ch08	-	(59439697...59439899...59440512...59440640)&(59439697...59439880...59440512...59440640)	1	0	3.333	0.943	0.844	0.156	7.667	9.463
ASE926	A5SS	Solyc08g077780	chrSL4.0ch08	+	(59801991...59802100...59802211...59802310)&(59801991...59802096...59802211...59802310)	0.327	0	1.333	1.886	0	0	5.333	2.494
ASE927	A3SS	Solyc08g078060	chrSL4.0ch08	-	(60020969...60021415...60022582...60022979)&(60020969...60021378...60022582...60022979)	1	0	0	0	-
ASE928	A3SS	Solyc08g078060	chrSL4.0ch08	-	(60020969...60021418...60022582...60022979)&(60020969...60021378...60022582...60022979)	1	0	0.667	0.943	-
ASE929	A3SS	Solyc08g078370	chrSL4.0ch08	-	(60305742...60305858...60306068...60306231)&(60305742...60305853...60306068...60306231)	0	0	2.667	3.771	0.5	0.5	1.333	0.943
ASE930	A5SS	Solyc08g078860	chrSL4.0ch08	+	(60661425...60661674...60661788...60661875)&(60661425...60661671...60661788...60661875)	0	0	3.333	2.494	-
ASE931	A3SS	Solyc08g078960	chrSL4.0ch08	-	(60728389...60728503...60728613...60728835)&(60728389...60728500...60728613...60728835)	1	0	1.333	1.886	-
ASE932	A3SS	Solyc08g079260	chrSL4.0ch08	+	(60973712...60973764...60975070...60975235)&(60973712...60973764...60975073...60975235)	0.873	0.127	4.667	3.399	1	0	5.333	2.494
ASE933	A3SS	Solyc08g079500	chrSL4.0ch08	-	(61113376...61113546...61113663...61114131)&(61113376...61113543...61113663...61114131)	0	0	0.667	0.943	0.5	0.5	2	1.633
ASE934	SE	Solyc08g081250	chrSL4.0ch08	-	(62432011...62432089...62432545...62432650...62433205...62433262)&(62432011...62432089...62433205...62433262)	0.114	0.114	2.667	2.494	0.333	0.471	3.333	0.943
ASE935	RI	Solyc08g081580	chrSL4.0ch08	+	(62713549...62713799)&(62713549...62713637...62713732...62713799)	0.5	0.5	4.667	3.399	0	0	1.333	0.943
ASE936	A3SS	Solyc08g081945	chrSL4.0ch08	+	(62975011...62975095...62976771...62976899)&(62975011...62975095...62976777...62976899)	1	0	30	5.657	-
ASE937	A3SS	Solyc08g083130	chrSL4.0ch08	-	(63824762...63825161...63825366...63825720)&(63824762...63825155...63825366...63825720)	0.353	0.12	24.333	4.028	0.651	0.12	44.667	24.998
ASE938	A3SS	Solyc08g083140	chrSL4.0ch08	+	(63830074...63830203...63832114...63832246)&(63830074...63830203...63832124...63832246)	0	0	0.667	0.943	-
ASE939	A3SS	Solyc08g150134	chrSL4.0ch08	-	(51316608...51317035...51317130...51317228)&(51316608...51317031...51317130...51317228)	1	0	0	0	0	0	0.667	0.943
ASE940	A3SS	Solyc09g005320	chrSL4.0ch09	+	(248941...249306...250952...251059)&(248941...249306...250988...251059)	1	0	0.667	0.943	0	0	1.333	1.886
ASE941	A3SS	Solyc09g005980	chrSL4.0ch09	+	(669397...669528...670294...670627)&(669397...669528...670587...670627)	0.5	0.5	1.333	1.886	1	0	0.667	0.943
ASE942	A5SS	Solyc09g007370	chrSL4.0ch09	-	(988600...988881...989542...989656)&(988600...988881...989553...989656)	1	0	1.333	1.886	-
ASE943	A5SS	Solyc09g007500	chrSL4.0ch09	-	(1094027...1094499...1096526...1096675)&(1094027...1094499...1096529...1096675)	1	0	3.333	1.886	0.5	0.5	1.333	0.943
ASE944	A5SS	Solyc09g008010	chrSL4.0ch09	+	(1505854...1505942...1506264...1506310)&(1505854...1505922...1506264...1506310)	1	0	0	0	-
ASE945	A5SS	Solyc09g008010	chrSL4.0ch09	+	(1506429...1506516...1507413...1507824)&(1506429...1506496...1507413...1507824)	0.5	0.5	2	1.633	-
ASE946	A3SS	Solyc09g008190	chrSL4.0ch09	-	(1649904...1650401...1652338...1652623)&(1649904...1650394...1652338...1652623)	0	0	0.667	0.943	1	0	0.667	0.943
ASE947	A5SS	Solyc09g008290	chrSL4.0ch09	-	(1772679...1772827...1773963...1774111)&(1772679...1772827...1773996...1774111)	0.81	0.19	2	2.828	0.725	0.275	2.667	1.886
ASE948	SE	Solyc09g008490	chrSL4.0ch09	+	(1996301...1996478...1998242...1998332...1999570...1999636)&(1996301...1996478...1999570...1999636)	0	0	0.667	0.943	-
ASE949	A3SS	Solyc09g008490	chrSL4.0ch09	+	(2008865...2008940...2009015...2009149)&(2008865...2008940...2009025...2009149)	1	0	1.333	0.943	0	0	0.667	0.943
ASE950	A3SS	Solyc09g009940	chrSL4.0ch09	-	(3438471...3438608...3438769...3438847)&(3438471...3438597...3438769...3438847)	0	0	0.667	0.943	0.159	0.159	2.667	2.494
ASE951	A3SS	Solyc09g010100	chrSL4.0ch09	-	(3523586...3523650...3523731...3523851)&(3523586...3523632...3523731...3523851)	0.5	0.5	7.333	5.735	0	0	11.667	6.65
ASE952	RI	Solyc09g010350	chrSL4.0ch09	+	(3772599...3772949)&(3772599...3772665...3772750...3772949)	0	0	0.667	0.943	-
ASE953	A3SS	Solyc09g011880	chrSL4.0ch09	-	(5201609...5201834...5202725...5202974)&(5201609...5201831...5202725...5202974)	0.333	0.471	2.667	0.943	0	0	1.333	0.943
ASE954	A3SS	Solyc09g013080	chrSL4.0ch09	-	(5481342...5481721...5481804...5482936)&(5481342...5481705...5481804...5482936)	0	0	0.667	0.943	1	0	3.333	2.494
ASE955	A5SS	Solyc09g015660	chrSL4.0ch09	+	(10679001...10679337...10679592...10679709)&(10679001...10679179...10679592...10679709)	0	0	0.667	0.943	1	0	2	2.828
ASE956	A5SS	Solyc09g015820	chrSL4.0ch09	+	(11248075...11248308...11248502...11248603)&(11248075...11248250...11248502...11248603)	0	0	0.667	0.943	-
ASE957	SE	Solyc09g018650	chrSL4.0ch09	-	(16095591...16095659...16097747...16097856...16097944...16098143)&(16095591...16095659...16097944...16098143)	1	0	10.667	4.714	-
ASE958	A3SS	Solyc09g018670	chrSL4.0ch09	+	(16684997...16685133...16685209...16685303)&(16684997...16685133...16685224...16685303)	0.5	0.5	1.333	0.943	1	0	1.333	0.943
ASE959	A3SS	Solyc09g018690	chrSL4.0ch09	-	(16726651...16727047...16727172...16727379)&(16726651...16727032...16727172...16727379)	1	0	0.667	0.943	-
ASE960	A3SS	Solyc09g018750	chrSL4.0ch09	-	(16920367...16920449...16920522...16920783)&(16920367...16920440...16920522...16920783)	1	0	15.333	1.886	0.93	0.099	7.333	1.886
ASE961	SE	Solyc09g018830	chrSL4.0ch09	+	(17648406...17648558...17648625...17648683...17648748...17648930)&(17648406...17648558...17648748...17648930)	1	0	0	0	0	0	0.667	0.943
ASE962	A3SS	Solyc09g031580	chrSL4.0ch09	-	(28047305...28047438...28047515...28047723)&(28047305...28047435...28047515...28047723)	1	0	1.333	1.886	-
ASE963	A3SS	Solyc09g031580	chrSL4.0ch09	-	(28047305...28047438...28047515...28047723)&(28047305...28047404...28047515...28047723)	1	0	1.333	1.886	0.81	0.19	4	2.828
ASE964	A3SS	Solyc09g031780	chrSL4.0ch09	+	(26191278...26191373...26191555...26191683)&(26191278...26191373...26191558...26191683)	1	0	2.667	1.886	-
ASE965	A3SS	Solyc09g055260	chrSL4.0ch09	-	(34481288...34481736...34481871...34482330)&(34481288...34481519...34481871...34482330)	0	0	0.667	0.943	1	0	0.667	0.943
ASE966	A5SS	Solyc09g057870	chrSL4.0ch09	-	(47647441...47647890...47648407...47648866)&(47647441...47647890...47648662...47648866)	0.666	0.334	2	1.633	0	0	0.667	0.943
ASE967	A5SS	Solyc09g059030	chrSL4.0ch09	-	(49092686...49093630...49093735...49094141)&(49092686...49093630...49094049...49094141)	0	0	0.667	0.943	-
ASE968	A3SS	Solyc09g059430	chrSL4.0ch09	+	(50515190...50515745...50515823...50516006)&(50515190...50515745...50515826...50516006)	1	0	0	0	0	0	0.667	0.943
ASE969	A3SS	Solyc09g059600	chrSL4.0ch09	+	(50990288...50990370...50990441...50990489)&(50990288...50990370...50990447...50990489)	0.5	0.5	1.333	0.943	1	0	1.333	1.886
ASE970	A3SS	Solyc09g064240	chrSL4.0ch09	-	(57493020...57493136...57493242...57493393)&(57493020...57493131...57493242...57493393)	0.492	0	1.333	1.886	-
ASE971	A3SS	Solyc09g064720	chrSL4.0ch09	-	(58170103...58170470...58170663...58170764)&(58170103...58170462...58170663...58170764)	1	0	10	5.657	0.885	0.163	14	2.828
ASE972	SE	Solyc09g065120	chrSL4.0ch09	-	(59088590...59088682...59089733...59089823...59089938...59090018)&(59088590...59088682...59089938...59090018)	0.919	0.115	4	1.633	1	0	6	4.899
ASE973	SE	Solyc09g065130	chrSL4.0ch09	+	(59100808...59100864...59101501...59101583...59102033...59102245)&(59100808...59100864...59102033...59102245)	1	0	2.667	1.886	0.5	0.5	1.333	0.943
ASE974	A3SS	Solyc09g065290	chrSL4.0ch09	+	(59451481...59451787...59451965...59452426)&(59451481...59451787...59452151...59452426)	1	0	4	2.828	0.5	0.5	1.333	0.943
ASE975	SE	Solyc09g065290	chrSL4.0ch09	+	(59451481...59451787...59451965...59452053...59452151...59452426)&(59451481...59451787...59452151...59452426)	1	0	4	2.828	0.5	0.5	2	1.633
ASE976	A5SS	Solyc09g065330	chrSL4.0ch09	+	(59494024...59494170...59494262...59494341)&(59494024...59494161...59494262...59494341)	0	0	1.333	1.886	0.5	0.5	2.667	2.494
ASE977	A5SS	Solyc09g065520	chrSL4.0ch09	-	(59727016...59727709...59728710...59728782)&(59727016...59727709...59728713...59728782)	0.5	0.5	0.667	0.943	0	0	0.667	0.943
ASE978	A3SS	Solyc09g065540	chrSL4.0ch09	+	(59756388...59756765...59758498...59758620)&(59756388...59756765...59758511...59758620)	0	0	0.667	0.943	-
ASE979	A3SS	Solyc09g065540	chrSL4.0ch09	+	(59760501...59760561...59764006...59764099)&(59760501...59760561...59764010...59764099)	0.746	0.254	1.333	0.943	1	0	1.333	1.886
ASE980	RI	Solyc09g065540	chrSL4.0ch09	+	(59764010...59764289)&(59764010...59764099...59764177...59764289)	0.333	0.471	5.333	2.494	0.333	0.471	3.333	1.886
ASE981	A3SS	Solyc09g065830	chrSL4.0ch09	-	(60205619...60205741...60205821...60205899)&(60205619...60205725...60205821...60205899)	0	0	0.667	0.943	0.365	0.365	6	4.32
ASE982	A3SS	Solyc09g065860	chrSL4.0ch09	-	(60223380...60223443...60224270...60224463)&(60223380...60223411...60224270...60224463)	0	0	0.667	0.943	-
ASE983	A5SS	Solyc09g074640	chrSL4.0ch09	-	(62677327...62677476...62677570...62677941)&(62677327...62677476...62677579...62677941)	1	0	0.667	0.943	0	0	0.667	0.943
ASE984	A5SS	Solyc09g074870	chrSL4.0ch09	-	(62904500...62904547...62904649...62904801)&(62904500...62904547...62904724...62904801)	0	0	9.333	2.494	0.083	0.118	3.333	1.886
ASE985	A5SS	Solyc09g074950	chrSL4.0ch09	+	(62976779...62976964...62977071...62977210)&(62976779...62976960...62977071...62977210)	1	0	0	0	0.5	0.5	2.667	2.494
ASE986	A3SS	Solyc09g075155	chrSL4.0ch09	+	(63168060...63168168...63168256...63168516)&(63168060...63168168...63168259...63168516)	1	0	2.667	1.886	0.748	0.252	3.333	2.494
ASE987	A3SS	Solyc09g075200	chrSL4.0ch09	-	(63191392...63191484...63191791...63191885)&(63191392...63191481...63191791...63191885)	0.5	0.5	3.333	2.494	0.5	0.5	1.333	0.943
ASE988	A3SS	Solyc09g075210	chrSL4.0ch09	+	(63201542...63201948...63202406...63202889)&(63201542...63201948...63202420...63202889)	0.989	0.01	778	99.049	-
ASE989	A3SS	Solyc09g075210	chrSL4.0ch09	+	(63201542...63201948...63202406...63202889)&(63201542...63201948...63202525...63202889)	1	0	770.667	103.709	-
ASE990	A3SS	Solyc09g075210	chrSL4.0ch09	+	(63201542...63201948...63202406...63202889)&(63201542...63201948...63202584...63202889)	0.993	0.005	773.333	102.779	-
ASE991	A3SS	Solyc09g075210	chrSL4.0ch09	+	(63201542...63201948...63202420...63202889)&(63201542...63201948...63202525...63202889)	1	0	10	2.828	-
ASE992	A3SS	Solyc09g075210	chrSL4.0ch09	+	(63201542...63201948...63202420...63202889)&(63201542...63201948...63202584...63202889)	0.568	0.068	12.667	4.11	-
ASE993	A3SS	Solyc09g075210	chrSL4.0ch09	+	(63201542...63201948...63202525...63202889)&(63201542...63201948...63202584...63202889)	0	0	2.667	1.886	-
ASE994	A3SS	Solyc09g075210	chrSL4.0ch09	+	(63201542...63201948...63202406...63202889)&(63201542...63201948...63202420...63202889)	0.989	0.01	778	99.049	0.994	0.008	617.333	172.341
ASE995	A3SS	Solyc09g075210	chrSL4.0ch09	+	(63201542...63201948...63202406...63202889)&(63201542...63201948...63202438...63202889)	1	0	770.667	103.709	0.999	0.001	614	170.413
ASE996	A3SS	Solyc09g075210	chrSL4.0ch09	+	(63201542...63201948...63202406...63202889)&(63201542...63201948...63202509...63202889)	1	0	770.667	103.709	0.994	0.008	614.667	167.993
ASE997	A3SS	Solyc09g075210	chrSL4.0ch09	+	(63201542...63201948...63202406...63202889)&(63201542...63201948...63202584...63202889)	0.993	0.005	773.333	102.779	0.998	0.002	614	170.413
ASE998	A3SS	Solyc09g075210	chrSL4.0ch09	+	(63201542...63201948...63202420...63202889)&(63201542...63201948...63202438...63202889)	1	0	10	2.828	0.5	0.5	4.667	5.249
ASE999	A3SS	Solyc09g075210	chrSL4.0ch09	+	(63201542...63201948...63202420...63202889)&(63201542...63201948...63202509...63202889)	1	0	10	2.828	0.5	0.5	5.333	4.989
ASE1000	A3SS	Solyc09g075210	chrSL4.0ch09	+	(63201542...63201948...63202420...63202889)&(63201542...63201948...63202584...63202889)	0.568	0.068	12.667	4.11	0.5	0.5	4.667	5.249
ASE1001	A3SS	Solyc09g075210	chrSL4.0ch09	+	(63201542...63201948...63202438...63202889)&(63201542...63201948...63202584...63202889)	0	0	2.667	1.886	0.336	0	1.333	1.886
ASE1002	A3SS	Solyc09g075210	chrSL4.0ch09	+	(63201542...63201948...63202509...63202889)&(63201542...63201948...63202584...63202889)	0	0	2.667	1.886	0.5	0.5	2	1.633
ASE1003	A3SS	Solyc09g075390	chrSL4.0ch09	-	(63322345...63322496...63322576...63322708)&(63322345...63322444...63322576...63322708)	1	0	0.667	0.943	0	0	1.333	1.886
ASE1004	A5SS	Solyc09g075460	chrSL4.0ch09	+	(63383614...63383724...63384797...63385115)&(63383614...63383720...63384797...63385115)	0	0	0.667	0.943	-
ASE1005	A5SS	Solyc09g075800	chrSL4.0ch09	+	(63641938...63641985...63642766...63643368)&(63641938...63641980...63642766...63643368)	0.246	0.246	2	1.633	0	0	1.333	1.886
ASE1006	SE	Solyc09g076040	chrSL4.0ch09	+	(63935209...63936187...63940107...63940415...63943088...63944233)&(63935209...63936187...63943088...63944233)	1	0	1.333	1.886	0.778	0.314	5.333	1.886
ASE1007	A5SS	Solyc09g083070	chrSL4.0ch09	-	(64846905...64847328...64850472...64850837)&(64846905...64847328...64850506...64850837)	0	0	3.333	2.494	-
ASE1008	A5SS	Solyc09g083130	chrSL4.0ch09	-	(64916444...64916618...64917120...64917514)&(64916444...64916618...64917310...64917514)	0	0	2	1.633	-
ASE1009	A3SS	Solyc09g089560	chrSL4.0ch09	-	(65359781...65359965...65360049...65360230)&(65359781...65359950...65360049...65360230)	1	0	2.667	1.886	0	0	1.333	0.943
ASE1010	A3SS	Solyc09g090100	chrSL4.0ch09	-	(65740834...65741209...65741346...65742031)&(65740834...65741165...65741346...65742031)	0	0	2	2.828	-
ASE1011	SE	Solyc09g090160	chrSL4.0ch09	+	(65799536...65799639...65799729...65799804...65801028...65801114)&(65799536...65799639...65801028...65801114)	0	0	1.333	1.886	0.55	0.45	5.333	6.182
ASE1012	A3SS	Solyc09g090270	chrSL4.0ch09	+	(65895714...65895752...65895934...65896077)&(65895714...65895752...65895956...65896077)	1	0	1.333	1.886	-
ASE1013	A3SS	Solyc09g090900	chrSL4.0ch09	+	(66405866...66405916...66406042...66406298)&(66405866...66405916...66406243...66406298)	0.5	0.5	3.333	2.494	-
ASE1014	A5SS	Solyc09g090980	chrSL4.0ch09	-	(66445397...66445959...66446698...66447178)&(66445397...66445959...66446901...66447178)	0.018	0.025	21	5.354	0	0	73	22.76
ASE1015	A3SS	Solyc09g091570	chrSL4.0ch09	+	(66922144...66922253...66922367...66922467)&(66922144...66922253...66922370...66922467)	1	0	3.333	0.943	0	0	0.667	0.943
ASE1016	A3SS	Solyc09g091820	chrSL4.0ch09	+	(67131292...67131379...67131477...67131615)&(67131292...67131379...67131484...67131615)	1	0	1.333	1.886	0	0	0.667	0.943
ASE1017	SE	Solyc09g091840	chrSL4.0ch09	-	(67147272...67147427...67147795...67147873...67148428...67148581)&(67147272...67147427...67148428...67148581)	0.198	0.198	2.667	1.886	0.174	0.034	8	5.888
ASE1018	A3SS	Solyc09g098300	chrSL4.0ch09	-	(68224395...68224573...68224677...68224934)&(68224395...68224561...68224677...68224934)	1	0	29.333	6.6	-
ASE1019	A3SS	Solyc09g098310	chrSL4.0ch09	+	(68227313...68227497...68228549...68228930)&(68227313...68227497...68228550...68228930)	0.498	0	1.333	1.886	0	0	2.667	1.886
ASE1020	A3SS	Solyc09g098340	chrSL4.0ch09	-	(68240332...68240408...68241629...68241717)&(68240332...68240404...68241629...68241717)	0	0	0.667	0.943	-
ASE1021	A5SS	Solyc09g098590	chrSL4.0ch09	+	(68453776...68453882...68453955...68454129)&(68453776...68453872...68453955...68454129)	0	0	1.333	1.886	0.484	0	1.333	1.886
ASE1022	A3SS	Solyc10g005180	chrSL4.0ch10	+	(23025...23190...23995...24388)&(23025...23190...24108...24388)	1	0	0.667	0.943	0.363	0	1.333	1.886
ASE1023	RI	Solyc10g005320	chrSL4.0ch10	+	(112626...113033)&(112626...112729...112938...113033)	0	0	3.333	0.943	0.5	0	2	2.828
ASE1024	A3SS	Solyc10g005590	chrSL4.0ch10	-	(362975...363044...363114...363325)&(362975...363041...363114...363325)	0	0	2	2.828	-
ASE1025	SE	Solyc10g006090	chrSL4.0ch10	+	(707286...707379...709005...709047...709366...709477)&(707286...707379...709366...709477)	0	0	1.333	1.886	-
ASE1026	A3SS	Solyc10g006140	chrSL4.0ch10	+	(757715...758156...760264...760430)&(757715...758156...760273...760430)	0	0	1.333	0.943	-
ASE1027	SE	Solyc10g006200	chrSL4.0ch10	-	(792001...792110...792851...793147...794596...794692)&(792001...792110...794596...794692)	1	0	2.667	1.886	-
ASE1028	SE	Solyc10g006240	chrSL4.0ch10	-	(814678...814725...815356...815423...816049...816356)&(814678...814725...816049...816356)	1	0	0	0	-
ASE1029	A3SS	Solyc10g006470	chrSL4.0ch10	-	(954758...954854...956036...956102)&(954758...954804...956036...956102)	0.5	0.5	6.667	4.989	0.5	0.5	1.333	0.943
ASE1030	A3SS	Solyc10g007130	chrSL4.0ch10	-	(1414414...1414465...1414592...1414800)&(1414414...1414459...1414592...1414800)	0	0	0.667	0.943	1	0	0.667	0.943
ASE1031	SE	Solyc10g007340	chrSL4.0ch10	+	(1615620...1615773...1615856...1615940...1617862...1618015)&(1615620...1615773...1617862...1618015)	0	0	0.667	0.943	-
ASE1032	A3SS	Solyc10g007550	chrSL4.0ch10	-	(1743451...1743676...1744650...1744996)&(1743451...1743637...1744650...1744996)	1	0	1.333	0.943	-
ASE1033	A5SS	Solyc10g007600	chrSL4.0ch10	-	(1777418...1777947...1778116...1778221)&(1777418...1777947...1778117...1778221)	0.992	0.011	79	4.243	-
ASE1034	A5SS	Solyc10g007600	chrSL4.0ch10	-	(1781129...1781297...1781739...1781989)&(1781129...1781297...1781840...1781989)	0.022	0.019	201.333	18.209	-
ASE1035	RI	Solyc10g007600	chrSL4.0ch10	-	(1778117...1778425)&(1778117...1778221...1778324...1778425)	0	0	91.333	6.236	-
ASE1036	A5SS	Solyc10g007600	chrSL4.0ch10	-	(1777418...1777947...1778116...1778221)&(1777418...1777947...1778117...1778221)	0.992	0.011	79	4.243	1	0	72.333	39.969
ASE1037	A5SS	Solyc10g007600	chrSL4.0ch10	-	(1781129...1781297...1781739...1781989)&(1781129...1781297...1781840...1781989)	0.022	0.019	201.333	18.209	0.048	0.02	138	65.747
ASE1038	RI	Solyc10g007600	chrSL4.0ch10	-	(1778117...1778425)&(1778117...1778221...1778324...1778425)	0	0	91.333	6.236	0.004	0.005	94	47.336
ASE1039	A3SS	Solyc10g007670	chrSL4.0ch10	+	(1825493...1825530...1825630...1825830)&(1825493...1825530...1825708...1825830)	0	0	1.333	0.943	-
ASE1040	SE	Solyc10g008130	chrSL4.0ch10	+	(2148064...2148182...2148872...2148893...2149189...2149477)&(2148064...2148182...2149189...2149477)	0	0	1	0.816	0.234	0.234	2	1.633
ASE1041	A3SS	Solyc10g008640	chrSL4.0ch10	-	(2594504...2594633...2594722...2594845)&(2594504...2594626...2594722...2594845)	1	0	0.667	0.943	0.5	0.5	1.333	0.943
ASE1042	A3SS	Solyc10g011670	chrSL4.0ch10	+	(3727836...3727949...3728047...3728161)&(3727836...3727949...3728073...3728161)	0.5	0.5	0.667	0.943	1	0	0.667	0.943
ASE1043	A3SS	Solyc10g012430	chrSL4.0ch10	-	(4893732...4893862...4893958...4894117)&(4893732...4893844...4893958...4894117)	1	0	1.333	1.886	0	0	1.333	1.886
ASE1044	A3SS	Solyc10g017850	chrSL4.0ch10	+	(5842946...5843021...5843099...5843174)&(5842946...5843021...5843158...5843174)	1	0	5.333	3.771	0.5	0.5	1.333	0.943
ASE1045	A3SS	Solyc10g019040	chrSL4.0ch10	+	(11006388...11006442...11007014...11007364)&(11006388...11006442...11007249...11007364)	0	0	0.667	0.943	1	0	1.333	1.886
ASE1046	A5SS	Solyc10g024410	chrSL4.0ch10	-	(13646167...13646327...13646611...13646886)&(13646167...13646327...13646804...13646886)	0.333	0.471	2.667	2.494	-
ASE1047	SE	Solyc10g024410	chrSL4.0ch10	-	(13646167...13646327...13646611...13646683...13646804...13646886)&(13646167...13646327...13646804...13646886)	0.333	0.471	2.667	2.494	-
ASE1048	A5SS	Solyc10g024410	chrSL4.0ch10	-	(13646167...13646327...13646611...13646886)&(13646167...13646327...13646804...13646886)	0.333	0.471	2.667	2.494	0	0	3.333	2.494
ASE1049	SE	Solyc10g024410	chrSL4.0ch10	-	(13646167...13646327...13646611...13646683...13646804...13646886)&(13646167...13646327...13646804...13646886)	0.333	0.471	2.667	2.494	0	0	3.333	2.494
ASE1050	A5SS	Solyc10g044450	chrSL4.0ch10	+	(25425789...25425888...25427569...25427679)&(25425789...25425831...25427569...25427679)	0.5	0.5	3.333	2.494	1	0	0.667	0.943
ASE1051	A3SS	Solyc10g044740	chrSL4.0ch10	+	(26670181...26670609...26670699...26670872)&(26670181...26670609...26670715...26670872)	0	0	1.333	1.886	-
ASE1052	SE	Solyc10g047130	chrSL4.0ch10	+	(38862739...38862867...38865164...38865293...38866598...38867127)&(38862739...38862867...38866598...38867127)	0.894	0.15	6.667	3.399	-
ASE1053	SE	Solyc10g047130	chrSL4.0ch10	+	(38862739...38862867...38865161...38865293...38866598...38867127)&(38862739...38862867...38866598...38867127)	0.909	0.129	8	4.32	-
ASE1054	SE	Solyc10g047130	chrSL4.0ch10	+	(38862739...38862867...38865164...38865293...38866598...38867127)&(38862739...38862867...38866598...38867127)	0.894	0.15	6.667	3.399	1	0	5	2.16
ASE1055	SE	Solyc10g047130	chrSL4.0ch10	+	(38862739...38862867...38865161...38865293...38866598...38867127)&(38862739...38862867...38866598...38867127)	0.909	0.129	8	4.32	1	0	9	6.164
ASE1056	A3SS	Solyc10g050860	chrSL4.0ch10	-	(49971502...49971585...49972037...49972533)&(49971502...49971570...49972037...49972533)	1	0	0.667	0.943	-
ASE1057	SE	Solyc10g051110	chrSL4.0ch10	-	(50520267...50520420...50520501...50520675...50520756...50520930)&(50520267...50520420...50520756...50520930)	1	0	6	4.243	-
ASE1058	A5SS	Solyc10g051373	chrSL4.0ch10	+	(51039767...51040039...51040181...51040708)&(51039767...51039908...51040181...51040708)	0.667	0.471	4.667	2.494	0.174	0.174	4	3.266
ASE1059	A5SS	Solyc10g051377	chrSL4.0ch10	+	(51079835...51080103...51080230...51080356)&(51079835...51079952...51080230...51080356)	0.048	0.067	11.333	9.286	0.022	0.032	16.667	5.735
ASE1060	A3SS	Solyc10g054840	chrSL4.0ch10	-	(55052125...55052219...55052315...55052544)&(55052125...55052216...55052315...55052544)	0	0	0.667	0.943	0.165	0.233	4.667	2.494
ASE1061	A5SS	Solyc10g055670	chrSL4.0ch10	+	(56236339...56236554...56236796...56236864)&(56236339...56236509...56236796...56236864)	0	0	1.333	0.943	0.333	0.471	2	0
ASE1062	A5SS	Solyc10g061955	chrSL4.0ch10	-	(22430567...22430669...22430770...22430862)&(22430567...22430669...22430781...22430862)	0	0	0.667	0.943	1	0	1.333	0.943
ASE1063	RI	Solyc10g062340	chrSL4.0ch10	-	(25067724...25067993)&(25067724...25067801...25067889...25067993)	0	0	0.667	0.943	-
ASE1064	A3SS	Solyc10g074790	chrSL4.0ch10	+	(57551784...57551837...57551930...57552164)&(57551784...57551837...57551969...57552164)	0	0	2.667	2.494	0.5	0.5	2	1.633
ASE1065	A3SS	Solyc10g074940	chrSL4.0ch10	+	(57702259...57702559...57703675...57704179)&(57702259...57702559...57703703...57704179)	0.296	0	1.333	1.886	-
ASE1066	A5SS	Solyc10g074940	chrSL4.0ch10	+	(57702259...57702559...57703675...57704179)&(57702259...57702555...57703675...57704179)	1	0	0	0	0	0	0.667	0.943
ASE1067	A3SS	Solyc10g074980	chrSL4.0ch10	+	(57732370...57732499...57732696...57732809)&(57732370...57732499...57732702...57732809)	0	0	1.333	0.943	0.5	0.5	1.333	0.943
ASE1068	SE	Solyc10g074990	chrSL4.0ch10	-	(57734586...57734682...57734759...57734828...57735238...57735296)&(57734586...57734682...57735238...57735296)	1	0	0	0	0.5	0.5	3.333	2.494
ASE1069	A5SS	Solyc10g075103	chrSL4.0ch10	-	(57852232...57852557...57852711...57853051)&(57852232...57852557...57852716...57853051)	0.116	0.089	11.667	2.494	0	0	17	8.524
ASE1070	A5SS	Solyc10g075110	chrSL4.0ch10	-	(57880676...57880779...57881045...57881467)&(57880676...57880779...57881109...57881467)	1	0	14	5.657	0.932	0.078	57.333	37.606
ASE1071	A3SS	Solyc10g076590	chrSL4.0ch10	+	(58647914...58648013...58648126...58648234)&(58647914...58648013...58648134...58648234)	0.487	0	2	1.633	1	0	0.667	0.943
ASE1072	A5SS	Solyc10g076870	chrSL4.0ch10	-	(58940988...58941068...58941174...58941231)&(58940988...58941068...58941178...58941231)	0	0	1.333	1.886	-
ASE1073	A3SS	Solyc10g078150	chrSL4.0ch10	+	(59142573...59142658...59143160...59143279)&(59142573...59142658...59143167...59143279)	1	0	2.667	0.943	-
ASE1074	A3SS	Solyc10g078715	chrSL4.0ch10	-	(59553576...59553603...59556090...59556133)&(59553576...59553592...59556090...59556133)	1	0	0	0	-
ASE1075	A3SS	Solyc10g078715	chrSL4.0ch10	-	(59553576...59553608...59556090...59556133)&(59553576...59553603...59556090...59556133)	0	0	0.667	0.943	1	0	0.667	0.943
ASE1076	A5SS	Solyc10g078960	chrSL4.0ch10	-	(59712409...59712943...59714377...59714705)&(59712409...59712943...59714381...59714705)	0.962	0.054	20	1.633	1	0	19.333	1.886
ASE1077	SE	Solyc10g080720	chrSL4.0ch10	-	(61041143...61041208...61041470...61041594...61042911...61042993)&(61041143...61041208...61042911...61042993)	1	0	1.333	0.943	0	0	0.667	0.943
ASE1078	A3SS	Solyc10g081580	chrSL4.0ch10	+	(61726066...61726115...61726813...61726902)&(61726066...61726115...61726824...61726902)	1	0	2.667	1.886	-
ASE1079	A5SS	Solyc10g081580	chrSL4.0ch10	+	(61727757...61727818...61727925...61727951)&(61727757...61727804...61727925...61727951)	1	0	9.333	10.371	0.94	0.085	7.333	3.399
ASE1080	A3SS	Solyc10g083110	chrSL4.0ch10	-	(62145383...62145470...62145627...62145692)&(62145383...62145467...62145627...62145692)	0	0	0.667	0.943	0.5	0.5	1.333	0.943
ASE1081	A3SS	Solyc10g083160	chrSL4.0ch10	+	(62184979...62185216...62185310...62185413)&(62184979...62185216...62185321...62185413)	1	0	2.667	1.886	-
ASE1082	SE	Solyc10g084140	chrSL4.0ch10	-	(62945405...62945742...62946200...62946357...62951546...62951695)&(62945405...62945742...62951546...62951695)	0.555	0.314	4.667	0.943	0.778	0.314	4	1.633
ASE1083	A5SS	Solyc10g085990	chrSL4.0ch10	-	(64131741...64131931...64132316...64132786)&(64131741...64131931...64132598...64132786)	1	0	1.333	0.943	-
ASE1084	A3SS	Solyc10g086400	chrSL4.0ch10	+	(64381876...64381945...64382018...64382200)&(64381876...64381945...64382028...64382200)	0.5	0.5	1.333	0.943	1	0	3.333	3.399
ASE1085	A3SS	Solyc10g086570	chrSL4.0ch10	-	(64509481...64509834...64509917...64510191)&(64509481...64509826...64509917...64510191)	1	0	2	0	-
ASE1086	A5SS	Solyc10g086620	chrSL4.0ch10	+	(64540681...64540889...64542312...64542532)&(64540681...64540793...64542312...64542532)	1	0	1.333	0.943	-
ASE1087	A5SS	Solyc11g005010	chrSL4.0ch11	-	(38378...38562...38634...38809)&(38378...38562...38658...38809)	0	0	0.667	0.943	0.5	0.5	2	1.633
ASE1088	A5SS	Solyc11g005060	chrSL4.0ch11	-	(69407...69488...70114...70605)&(69407...69488...70513...70605)	0.111	0	2.667	3.771	1	0	0.667	0.943
ASE1089	A3SS	Solyc11g005170	chrSL4.0ch11	+	(163871...163928...164135...164453)&(163871...163928...164397...164453)	0	0	3.333	1.886	0.5	0.5	2	1.633
ASE1090	A5SS	Solyc11g005170	chrSL4.0ch11	+	(163871...164194...164397...164453)&(163871...163928...164397...164453)	0	0	3.333	1.886	0.5	0.5	2	1.633
ASE1091	SE	Solyc11g005170	chrSL4.0ch11	+	(163871...163928...164135...164194...164397...164453)&(163871...163928...164397...164453)	0	0	3.333	1.886	0.5	0.5	2	1.633
ASE1092	A5SS	Solyc11g005370	chrSL4.0ch11	-	(310903...310999...313202...313379)&(310903...310999...313244...313379)	1	0	6.667	0.943	0	0	0.333	0.471
ASE1093	RI	Solyc11g005810	chrSL4.0ch11	-	(669381...669804)&(669381...669486...669567...669804)	0	0	0.667	0.943	1	0	0.667	0.943
ASE1094	A3SS	Solyc11g005920	chrSL4.0ch11	+	(789533...789648...790035...790550)&(789533...789648...790103...790550)	0	0	1.333	1.886	1	0	2	2.828
ASE1095	A3SS	Solyc11g006320	chrSL4.0ch11	-	(1092002...1092072...1092343...1092512)&(1092002...1092069...1092343...1092512)	1	0	0	0	0	0	1.333	1.886
ASE1096	A3SS	Solyc11g006460	chrSL4.0ch11	-	(1191011...1191225...1191293...1191438)&(1191011...1191192...1191293...1191438)	0	0	12	9.092	-
ASE1097	A3SS	Solyc11g006890	chrSL4.0ch11	-	(1461772...1462198...1462711...1462852)&(1461772...1462114...1462711...1462852)	1	0	1.333	0.943	0.621	0.379	2.667	2.494
ASE1098	A5SS	Solyc11g007700	chrSL4.0ch11	-	(1971371...1971838...1971924...1972238)&(1971371...1971838...1972140...1972238)	0	0	0.667	0.943	1	0	0.667	0.943
ASE1099	SE	Solyc11g007700	chrSL4.0ch11	-	(1971371...1971838...1971924...1971980...1972140...1972238)&(1971371...1971838...1972140...1972238)	0	0	0.667	0.943	1	0	0.667	0.943
ASE1100	A3SS	Solyc11g008730	chrSL4.0ch11	+	(2938447...2938505...2939595...2939811)&(2938447...2938505...2939598...2939811)	0	0	1.333	1.886	1	0	0.667	0.943
ASE1101	A3SS	Solyc11g010380	chrSL4.0ch11	-	(3484719...3485261...3485817...3486130)&(3484719...3484785...3485817...3486130)	0.778	0.314	2.667	0.943	1	0	4.667	5.249
ASE1102	A3SS	Solyc11g010470	chrSL4.0ch11	-	(3563965...3564199...3564426...3564543)&(3563965...3564193...3564426...3564543)	0.931	0.097	7	2.16	1	0	9.333	2.494
ASE1103	A3SS	Solyc11g010600	chrSL4.0ch11	+	(3695865...3695947...3696096...3696383)&(3695865...3695947...3696099...3696383)	0.958	0.042	4.667	3.399	-
ASE1104	A3SS	Solyc11g010600	chrSL4.0ch11	+	(3697556...3697784...3697878...3698096)&(3697556...3697784...3697898...3698096)	0.06	0.085	8.667	3.399	-
ASE1105	A3SS	Solyc11g010600	chrSL4.0ch11	+	(3695865...3695947...3696096...3696383)&(3695865...3695947...3696099...3696383)	0.958	0.042	4.667	3.399	1	0	11.333	2.494
ASE1106	A3SS	Solyc11g010600	chrSL4.0ch11	+	(3697556...3697784...3697878...3698096)&(3697556...3697784...3697898...3698096)	0.06	0.085	8.667	3.399	0	0	2	2.828
ASE1107	A5SS	Solyc11g010960	chrSL4.0ch11	-	(4037648...4038255...4038714...4038868)&(4037648...4038255...4038798...4038868)	1	0	0	0	0.932	0.068	9.333	9.286
ASE1108	A3SS	Solyc11g011380	chrSL4.0ch11	+	(4488409...4488449...4488545...4488649)&(4488409...4488449...4488561...4488649)	0.825	0.247	5.333	4.714	1	0	8.667	2.494
ASE1109	A3SS	Solyc11g011910	chrSL4.0ch11	-	(4895050...4895409...4895624...4895877)&(4895050...4895399...4895624...4895877)	1	0	0	0	-
ASE1110	A3SS	Solyc11g011930	chrSL4.0ch11	-	(4916245...4916314...4916462...4916566)&(4916245...4916295...4916462...4916566)	0	0	0.667	0.943	1	0	1.333	1.886
ASE1111	A3SS	Solyc11g012160	chrSL4.0ch11	+	(5149158...5149237...5149682...5149770)&(5149158...5149237...5149711...5149770)	0	0	3.333	3.399	-
ASE1112	A3SS	Solyc11g012160	chrSL4.0ch11	+	(5151328...5151399...5151460...5151548)&(5151328...5151399...5151485...5151548)	0.316	0.316	1.667	1.247	-
ASE1113	RI	Solyc11g012160	chrSL4.0ch11	+	(5149682...5150017)&(5149682...5149770...5149892...5150017)	0.333	0.471	4	2.828	-
ASE1114	A3SS	Solyc11g012160	chrSL4.0ch11	+	(5151328...5151399...5151460...5151548)&(5151328...5151399...5151485...5151548)	0.316	0.316	1.667	1.247	0	0	0.667	0.943
ASE1115	A5SS	Solyc11g012410	chrSL4.0ch11	+	(5301737...5301857...5302243...5302298)&(5301737...5301822...5302243...5302298)	0.5	0.5	1.333	0.943	0	0	2	2.828
ASE1116	A3SS	Solyc11g013180	chrSL4.0ch11	-	(6140462...6140572...6140649...6140780)&(6140462...6140556...6140649...6140780)	0	0	1.333	1.886	1	0	0.667	0.943
ASE1117	A3SS	Solyc11g013460	chrSL4.0ch11	+	(6557426...6557571...6558371...6558587)&(6557426...6557571...6558374...6558587)	1	0	2.667	1.886	0	0	1.333	1.886
ASE1118	SE	Solyc11g021365	chrSL4.0ch11	-	(13729272...13729319...13729988...13730048...13734615...13734818)&(13729272...13729319...13734615...13734818)	1	0	4.667	0.943	-
ASE1119	A3SS	Solyc11g027830	chrSL4.0ch11	+	(18121380...18121455...18122115...18122275)&(18121380...18121455...18122140...18122275)	0	0	0.667	0.943	-
ASE1120	SE	Solyc11g040370	chrSL4.0ch11	+	(36518947...36519061...36520281...36520379...36521209...36521482)&(36518947...36519061...36521209...36521482)	0.376	0	2	1.633	-
ASE1121	A5SS	Solyc11g044320	chrSL4.0ch11	+	(31729246...31729395...31730352...31730533)&(31729246...31729262...31730352...31730533)	0	0	1.333	1.886	-
ASE1122	A3SS	Solyc11g044870	chrSL4.0ch11	-	(30881423...30881785...30882852...30882981)&(30881423...30881546...30882852...30882981)	0	0	0.667	0.943	0.5	0.5	2	1.633
ASE1123	A5SS	Solyc11g045330	chrSL4.0ch11	-	(29616869...29617724...29618275...29618456)&(29616869...29617724...29618325...29618456)	0.5	0.5	1.333	0.943	0	0	0.667	0.943
ASE1124	A3SS	Solyc11g062130	chrSL4.0ch11	+	(46953293...46953665...46954032...46954329)&(46953293...46953665...46954111...46954329)	0.922	0.11	8.667	2.494	1	0	8	1.633
ASE1125	A3SS	Solyc11g062430	chrSL4.0ch11	-	(47432920...47433013...47433106...47433254)&(47432920...47433007...47433106...47433254)	0	0	1.333	0.943	-
ASE1126	A3SS	Solyc11g065020	chrSL4.0ch11	+	(48379370...48379517...48380502...48380667)&(48379370...48379517...48380505...48380667)	1	0	0	0	-
ASE1127	A3SS	Solyc11g065350	chrSL4.0ch11	+	(48825227...48825552...48828376...48828456)&(48825227...48825552...48828380...48828456)	0	0	1.333	1.886	1	0	4.667	3.399
ASE1128	A3SS	Solyc11g065490	chrSL4.0ch11	-	(48975955...48976167...48976287...48976669)&(48975955...48976163...48976287...48976669)	1	0	0	0	0.493	0	1.333	1.886
ASE1129	A3SS	Solyc11g065880	chrSL4.0ch11	-	(49509036...49509110...49509807...49510288)&(49509036...49509107...49509807...49510288)	1	0	0.667	0.943	-
ASE1130	A3SS	Solyc11g066110	chrSL4.0ch11	+	(49837885...49837993...49838091...49838195)&(49837885...49837993...49838095...49838195)	1	0	4.667	1.886	-
ASE1131	A3SS	Solyc11g066110	chrSL4.0ch11	+	(49838091...49838195...49838340...49838836)&(49838091...49838195...49838686...49838836)	0	0	0.667	0.943	0.072	0.072	4	3.266
ASE1132	A5SS	Solyc11g066660	chrSL4.0ch11	-	(50463147...50463228...50463621...50463706)&(50463147...50463228...50463637...50463706)	0.5	0.5	2	0	0	0	2	1.633
ASE1133	A5SS	Solyc11g066660	chrSL4.0ch11	-	(50463637...50463706...50464015...50464307)&(50463637...50463706...50464216...50464307)	1	0	1.333	0.943	0	0	2	1.633
ASE1134	A3SS	Solyc11g067100	chrSL4.0ch11	-	(50873240...50873729...50874578...50874674)&(50873240...50873467...50874578...50874674)	0	0	22.667	9.978	0.067	0.094	19	5.715
ASE1135	A3SS	Solyc11g067260	chrSL4.0ch11	+	(51028117...51028385...51028862...51029165)&(51028117...51028385...51028868...51029165)	1	0	1.333	1.886	0.5	0.5	2	1.633
ASE1136	A5SS	Solyc11g068760	chrSL4.0ch11	+	(51450625...51450806...51452909...51453092)&(51450625...51450774...51452909...51453092)	0	0	1.333	1.886	1	0	0.667	0.943
ASE1137	A5SS	Solyc11g069040	chrSL4.0ch11	-	(51679431...51679557...51679664...51680057)&(51679431...51679557...51679827...51680057)	0	0	1.333	1.886	0.5	0.5	2	1.633
ASE1138	A3SS	Solyc11g069090	chrSL4.0ch11	+	(51735519...51735668...51735752...51735980)&(51735519...51735668...51735776...51735980)	1	0	3.333	0.943	-
ASE1139	A3SS	Solyc11g069090	chrSL4.0ch11	+	(51735519...51735668...51735752...51735980)&(51735519...51735668...51735773...51735980)	1	0	3.333	0.943	0.908	0.13	5.333	2.494
ASE1140	A3SS	Solyc11g069160	chrSL4.0ch11	+	(51835229...51835517...51835602...51836135)&(51835229...51835517...51835652...51836135)	1	0	0	0	-
ASE1141	A3SS	Solyc11g069370	chrSL4.0ch11	+	(52036350...52036539...52036852...52036984)&(52036350...52036539...52036895...52036984)	0	0	1.333	1.886	1	0	2.667	3.771
ASE1142	A3SS	Solyc11g069410	chrSL4.0ch11	+	(52062870...52062990...52066107...52066564)&(52062870...52062990...52066114...52066564)	1	0	3.333	1.886	0	0	0.667	0.943
ASE1143	A3SS	Solyc11g069430	chrSL4.0ch11	-	(52077008...52077304...52078446...52078862)&(52077008...52077124...52078446...52078862)	0.985	0.021	91	5.715	1	0	103	54.924
ASE1144	A3SS	Solyc11g069490	chrSL4.0ch11	+	(52156698...52156821...52157568...52157651)&(52156698...52156821...52157571...52157651)	0.667	0.471	2	0	1	0	0.667	0.943
ASE1145	A3SS	Solyc11g069810	chrSL4.0ch11	-	(52501085...52501177...52503769...52503824)&(52501085...52501160...52503769...52503824)	0	0	0.667	0.943	-
ASE1146	A3SS	Solyc11g070130	chrSL4.0ch11	+	(52717884...52718022...52718769...52718929)&(52717884...52718022...52718786...52718929)	0	0	50.667	7.364	-
ASE1147	A5SS	Solyc11g070130	chrSL4.0ch11	+	(52716387...52716510...52717884...52718022)&(52716387...52716436...52717884...52718022)	1	0	22	1.414	0.971	0.041	31.333	1.886
ASE1148	A3SS	Solyc11g071860	chrSL4.0ch11	+	(53273546...53273766...53275356...53276411)&(53273546...53273766...53276015...53276411)	0.1	0.1	2.667	1.886	0.333	0	1.333	1.886
ASE1149	A3SS	Solyc11g072430	chrSL4.0ch11	-	(53662065...53662223...53663346...53663378)&(53662065...53662194...53663346...53663378)	1	0	0.667	0.943	0	0	0.667	0.943
ASE1150	A3SS	Solyc11g072590	chrSL4.0ch11	+	(53828040...53828132...53828601...53828740)&(53828040...53828132...53828607...53828740)	0.662	0.337	2.667	2.494	-
ASE1151	A5SS	Solyc11g072590	chrSL4.0ch11	+	(53828601...53828952...53829068...53829148)&(53828601...53828740...53829068...53829148)	0	0	2.667	3.771	-
ASE1152	A3SS	Solyc11g072590	chrSL4.0ch11	+	(53828040...53828132...53828601...53828740)&(53828040...53828132...53828607...53828740)	0.662	0.337	2.667	2.494	1	0	0.667	0.943
ASE1153	SE	Solyc11g072970	chrSL4.0ch11	-	(54181046...54181195...54182327...54182386...54183286...54183369)&(54181046...54181195...54183286...54183369)	1	0	0	0	-
ASE1154	SE	Solyc11g073238	chrSL4.0ch11	+	(54329699...54329768...54330514...54330621...54332296...54332374)&(54329699...54329768...54332296...54332374)	0.333	0.471	6	4.32	0.112	0.112	2.667	2.494
ASE1155	A5SS	Solyc12g005220	chrSL4.0ch12	+	(156111...156212...156435...156539)&(156111...156207...156435...156539)	0	0	1.333	0.943	0.5	0.5	2	1.633
ASE1156	A3SS	Solyc12g005950	chrSL4.0ch12	-	(591227...591387...593376...593454)&(591227...591383...593376...593454)	0	0	0.667	0.943	0.22	0.024	6	4.32
ASE1157	A5SS	Solyc12g006695	chrSL4.0ch12	-	(1170973...1171620...1171730...1171745)&(1170973...1171620...1171734...1171745)	1	0	4.667	1.886	0.667	0.471	3.333	0.943
ASE1158	A3SS	Solyc12g006990	chrSL4.0ch12	-	(1436693...1436930...1437724...1437872)&(1436693...1436834...1437724...1437872)	0	0	1.333	1.886	1	0	0.667	0.943
ASE1159	A5SS	Solyc12g007010	chrSL4.0ch12	+	(1455931...1456037...1456467...1456623)&(1455931...1455982...1456467...1456623)	0.5	0.5	2.667	2.494	0	0	0.667	0.943
ASE1160	A3SS	Solyc12g008570	chrSL4.0ch12	+	(2007476...2007612...2009300...2009381)&(2007476...2007612...2009304...2009381)	1	0	0	0	0	0	1.333	1.886
ASE1161	A3SS	Solyc12g009500	chrSL4.0ch12	+	(2817050...2817199...2817673...2817926)&(2817050...2817199...2817711...2817926)	1	0	2.667	1.886	0.5	0.5	1.333	0.943
ASE1162	A3SS	Solyc12g009960	chrSL4.0ch12	+	(3154597...3154699...3154995...3155187)&(3154597...3154699...3155001...3155187)	1	0	4.667	0.943	0.5	0.5	2	1.633
ASE1163	SE	Solyc12g010010	chrSL4.0ch12	+	(3180536...3180683...3183468...3183557...3183980...3184565)&(3180536...3180683...3183980...3184565)	0	0	0.667	0.943	0.5	0.5	2	1.633
ASE1164	A3SS	Solyc12g010060	chrSL4.0ch12	-	(3243695...3244086...3244160...3244235)&(3243695...3244069...3244160...3244235)	0	0	11.333	4.989	-
ASE1165	A3SS	Solyc12g010380	chrSL4.0ch12	-	(3476489...3476636...3477501...3477636)&(3476489...3476610...3477501...3477636)	1	0	0.667	0.943	0	0	1.333	1.886
ASE1166	SE	Solyc12g010730	chrSL4.0ch12	-	(3685093...3685313...3685645...3685866...3685943...3686092)&(3685093...3685313...3685943...3686092)	0.5	0.5	2.667	2.494	1	0	1.333	1.886
ASE1167	A3SS	Solyc12g010740	chrSL4.0ch12	+	(3700872...3700938...3701056...3701128)&(3700872...3700938...3701067...3701128)	0.667	0.471	2	1.633	1	0	2	1.633
ASE1168	A3SS	Solyc12g010830	chrSL4.0ch12	-	(3805501...3805669...3805754...3806150)&(3805501...3805666...3805754...3806150)	1	0	0.667	0.943	0.5	0.5	1.333	0.943
ASE1169	A5SS	Solyc12g011100	chrSL4.0ch12	+	(4003416...4003736...4003814...4003963)&(4003416...4003563...4003814...4003963)	1	0	0	0	0	0	3.333	2.494
ASE1170	A3SS	Solyc12g011180	chrSL4.0ch12	-	(4064651...4065106...4065197...4065334)&(4064651...4064826...4065197...4065334)	1	0	0	0	0	0	0.667	0.943
ASE1171	A5SS	Solyc12g011180	chrSL4.0ch12	-	(4064651...4064826...4065066...4065334)&(4064651...4064826...4065197...4065334)	1	0	0	0	0	0	0.667	0.943
ASE1172	A5SS	Solyc12g011180	chrSL4.0ch12	-	(4071326...4071417...4071505...4071595)&(4071326...4071417...4071521...4071595)	1	0	2.667	1.886	0.5	0.5	2.667	2.494
ASE1173	SE	Solyc12g011180	chrSL4.0ch12	-	(4064651...4064826...4065066...4065106...4065197...4065334)&(4064651...4064826...4065197...4065334)	1	0	0	0	0	0	0.667	0.943
ASE1174	A5SS	Solyc12g013580	chrSL4.0ch12	+	(4458769...4458828...4459529...4459688)&(4458769...4458823...4459529...4459688)	1	0	2.667	1.886	-
ASE1175	A5SS	Solyc12g014180	chrSL4.0ch12	-	(5069367...5069536...5069635...5069809)&(5069367...5069536...5069718...5069809)	0	0	0.667	0.943	-
ASE1176	SE	Solyc12g014380	chrSL4.0ch12	+	(5296873...5296958...5299072...5299121...5300314...5300387)&(5296873...5296958...5300314...5300387)	1	0	2	0	0.667	0.471	2.667	0.943
ASE1177	A5SS	Solyc12g017420	chrSL4.0ch12	+	(6721412...6721507...6721768...6721848)&(6721412...6721480...6721768...6721848)	0	0	0.667	0.943	0.5	0.5	1.333	0.943
ASE1178	A3SS	Solyc12g017690	chrSL4.0ch12	-	(7274129...7274228...7277104...7277263)&(7274129...7274223...7277104...7277263)	1	0	0	0	0	0	1.333	1.886
ASE1179	A5SS	Solyc12g017910	chrSL4.0ch12	-	(7818710...7818822...7820242...7820477)&(7818710...7818822...7820247...7820477)	0.5	0.5	2.667	2.494	1	0	2	1.633
ASE1180	SE	Solyc12g017920	chrSL4.0ch12	-	(7842372...7842573...7842743...7842879...7844647...7844791)&(7842372...7842573...7844647...7844791)	0	0	0.667	0.943	1	0	0.667	0.943
ASE1181	A3SS	Solyc12g019470	chrSL4.0ch12	-	(10499072...10499214...10499949...10500051)&(10499072...10499207...10499949...10500051)	0.489	0	0.667	0.943	1	0	0.667	0.943
ASE1182	A5SS	Solyc12g019690	chrSL4.0ch12	-	(11130262...11130535...11131387...11131867)&(11130262...11130535...11131406...11131867)	0	0	0.667	0.943	-
ASE1183	A3SS	Solyc12g020000	chrSL4.0ch12	-	(12984608...12984984...12985103...12985172)&(12984608...12984947...12985103...12985172)	0	0	3.333	1.886	-
ASE1184	A5SS	Solyc12g027870	chrSL4.0ch12	-	(28240228...28240313...28240391...28240425)&(28240228...28240313...28240398...28240425)	0	0	0.667	0.943	-
ASE1185	A3SS	Solyc12g035130	chrSL4.0ch12	+	(37388934...37389083...37389787...37390126)&(37388934...37389083...37389793...37390126)	0.957	0.061	18.667	1.886	-
ASE1186	A3SS	Solyc12g035130	chrSL4.0ch12	+	(37394093...37394371...37395294...37395654)&(37394093...37394371...37395345...37395654)	0.946	0.076	12	2.828	-
ASE1187	A3SS	Solyc12g035130	chrSL4.0ch12	+	(37395294...37395654...37395735...37396152)&(37395294...37395654...37395810...37396152)	0.97	0.043	52	14.142	-
ASE1188	A5SS	Solyc12g035130	chrSL4.0ch12	+	(37388934...37389050...37389787...37390126)&(37388934...37389024...37389787...37390126)	0.887	0.113	3.333	4.714	-
ASE1189	A5SS	Solyc12g035130	chrSL4.0ch12	+	(37388934...37389083...37389787...37390126)&(37388934...37389024...37389787...37390126)	0.945	0.078	18.667	1.886	-
ASE1190	A5SS	Solyc12g035130	chrSL4.0ch12	+	(37388934...37389083...37389787...37390126)&(37388934...37389050...37389787...37390126)	0.792	0.168	22.667	2.494	-
ASE1191	A3SS	Solyc12g035130	chrSL4.0ch12	+	(37388934...37389083...37389787...37390126)&(37388934...37389083...37389793...37390126)	0.957	0.061	18.667	1.886	0.943	0.081	9.333	3.771
ASE1192	A3SS	Solyc12g035130	chrSL4.0ch12	+	(37394093...37394371...37395294...37395654)&(37394093...37394371...37395345...37395654)	0.946	0.076	12	2.828	1	0	17.333	16.357
ASE1193	A3SS	Solyc12g035130	chrSL4.0ch12	+	(37395294...37395654...37395735...37396152)&(37395294...37395654...37395741...37396152)	1	0	51.333	15.085	0.9	0.099	40	5.657
ASE1194	A3SS	Solyc12g035130	chrSL4.0ch12	+	(37395294...37395654...37395735...37396152)&(37395294...37395654...37395810...37396152)	0.97	0.043	52	14.142	1	0	36	5.888
ASE1195	A3SS	Solyc12g035130	chrSL4.0ch12	+	(37395294...37395654...37395741...37396152)&(37395294...37395654...37395810...37396152)	0	0	0.667	0.943	1	0	4	4.32
ASE1196	A5SS	Solyc12g035130	chrSL4.0ch12	+	(37388934...37389050...37389787...37390126)&(37388934...37389024...37389787...37390126)	0.887	0.113	3.333	4.714	0.588	0.412	4	4.32
ASE1197	A5SS	Solyc12g035130	chrSL4.0ch12	+	(37388934...37389083...37389787...37390126)&(37388934...37389024...37389787...37390126)	0.945	0.078	18.667	1.886	0.839	0.227	11.333	6.6
ASE1198	A5SS	Solyc12g035130	chrSL4.0ch12	+	(37388934...37389083...37389787...37390126)&(37388934...37389050...37389787...37390126)	0.792	0.168	22.667	2.494	0.817	0.155	10	3.266
ASE1199	SE	Solyc12g035360	chrSL4.0ch12	+	(38583507...38583665...38584638...38584739...38587124...38587234)&(38583507...38583665...38587124...38587234)	0	0	0.667	0.943	1	0	1.333	0.943
ASE1200	A3SS	Solyc12g036200	chrSL4.0ch12	+	(43982537...43982647...43982956...43983099)&(43982537...43982647...43982987...43983099)	1	0	4	2.828	-
ASE1201	A3SS	Solyc12g039120	chrSL4.0ch12	-	(52057727...52058050...52058650...52058834)&(52057727...52058044...52058650...52058834)	0.83	0.24	10.667	4.714	1	0	8.667	1.886
ASE1202	A5SS	Solyc12g042070	chrSL4.0ch12	-	(56730793...56730998...56731126...56731317)&(56730793...56730998...56731129...56731317)	0.748	0.252	3.333	3.399	0.764	0.207	6.667	3.399
ASE1203	A3SS	Solyc12g044230	chrSL4.0ch12	+	(58779803...58779868...58779959...58779987)&(58779803...58779868...58779970...58779987)	1	0	0.667	0.943	0.5	0.5	3.333	2.494
ASE1204	RI	Solyc12g044230	chrSL4.0ch12	+	(58779970...58780160)&(58779970...58779987...58780080...58780160)	0.19	0.19	2	1.633	0	0	3.333	2.494
ASE1205	SE	Solyc12g044290	chrSL4.0ch12	+	(58836105...58836289...58836402...58836491...58837021...58837138)&(58836105...58836289...58837021...58837138)	1	0	4.667	3.771	0.795	0.29	8	5.657
ASE1206	A3SS	Solyc12g044720	chrSL4.0ch12	+	(59615518...59615652...59615739...59615891)&(59615518...59615652...59615753...59615891)	1	0	5.333	1.886	-
ASE1207	SE	Solyc12g044890	chrSL4.0ch12	-	(59893414...59893565...59893671...59893784...59893872...59893981)&(59893414...59893565...59893872...59893981)	1	0	1.333	0.943	0	0	0.667	0.943
ASE1208	A3SS	Solyc12g056100	chrSL4.0ch12	-	(61666404...61666492...61666606...61666810)&(61666404...61666488...61666606...61666810)	0	0	16.667	5.735	0.134	0.115	12.667	3.399
ASE1209	A5SS	Solyc12g056580	chrSL4.0ch12	+	(62122469...62122607...62122697...62122823)&(62122469...62122580...62122697...62122823)	1	0	4	2.828	-
ASE1210	A5SS	Solyc12g056640	chrSL4.0ch12	+	(62224201...62224402...62225415...62225577)&(62224201...62224398...62225415...62225577)	1	0	0.667	0.943	-
ASE1211	A3SS	Solyc12g056650	chrSL4.0ch12	-	(62237721...62237993...62238122...62238265)&(62237721...62237990...62238122...62238265)	1	0	0	0	-
ASE1212	A3SS	Solyc12g056650	chrSL4.0ch12	-	(62238122...62238265...62238368...62238423)&(62238122...62238241...62238368...62238423)	1	0	0.667	0.943	-
ASE1213	A5SS	Solyc12g087960	chrSL4.0ch12	+	(63027650...63027859...63029137...63029743)&(63027650...63027738...63029137...63029743)	0.178	0.178	4	3.266	0.147	0.152	6.667	5.249
ASE1214	A3SS	Solyc12g088230	chrSL4.0ch12	-	(63244563...63244760...63245847...63246057)&(63244563...63244743...63245847...63246057)	0.437	0.418	3.333	1.886	-
ASE1215	A5SS	Solyc12g088230	chrSL4.0ch12	-	(63247252...63247648...63248418...63248641)&(63247252...63247648...63248432...63248641)	0.646	0	0.667	0.943	-
ASE1216	A3SS	Solyc12g088230	chrSL4.0ch12	-	(63244563...63244757...63245847...63246057)&(63244563...63244743...63245847...63246057)	0	0	2	1.633	0.333	0.471	4	2.828
ASE1217	A3SS	Solyc12g088230	chrSL4.0ch12	-	(63244563...63244760...63245847...63246057)&(63244563...63244743...63245847...63246057)	0.437	0.418	3.333	1.886	0.333	0.471	4	2.828
ASE1218	A3SS	Solyc12g088230	chrSL4.0ch12	-	(63244563...63244760...63245847...63246057)&(63244563...63244757...63245847...63246057)	1	0	1.333	0.943	0.495	0	1.333	1.886
ASE1219	A5SS	Solyc12g088230	chrSL4.0ch12	-	(63241817...63242096...63242285...63242574)&(63241817...63242096...63242303...63242574)	0	0	7.333	3.399	0.132	0.132	7.333	5.735
ASE1220	A5SS	Solyc12g088230	chrSL4.0ch12	-	(63247252...63247648...63248418...63248641)&(63247252...63247648...63248432...63248641)	0.646	0	0.667	0.943	0.105	0.148	6.667	3.771
ASE1221	SE	Solyc12g089030	chrSL4.0ch12	+	(63750654...63750794...63751734...63751865...63753231...63753346)&(63750654...63750794...63753231...63753346)	0.258	0.258	1.333	0.943	0	0	1.333	0.943
ASE1222	A5SS	Solyc12g089210	chrSL4.0ch12	-	(63886973...63887105...63888258...63888593)&(63886973...63887105...63888341...63888593)	0	0	0.667	0.943	-
ASE1223	SE	Solyc12g089220	chrSL4.0ch12	-	(63894514...63894685...63895183...63895483...63896138...63896335)&(63894514...63894685...63896138...63896335)	1	0	2.667	1.886	-
ASE1224	SE	Solyc12g089220	chrSL4.0ch12	-	(63894514...63894685...63895183...63895471...63896138...63896335)&(63894514...63894685...63896138...63896335)	1	0	2.667	1.886	-
ASE1225	A5SS	Solyc12g095770	chrSL4.0ch12	+	(64419844...64420338...64422291...64422352)&(64419844...64420123...64422291...64422352)	0.5	0.5	1.333	1.886	0	0	0.667	0.943
ASE1226	A5SS	Solyc12g098640	chrSL4.0ch12	-	(65616111...65616251...65616434...65616633)&(65616111...65616251...65616483...65616633)	0.214	0.214	2	1.633	0	0	4	2.828
ASE1227	A5SS	Solyc12g098670	chrSL4.0ch12	+	(65631402...65631576...65632288...65632323)&(65631402...65631471...65632288...65632323)	1	0	1.333	1.886	0.54	0	2	2.828
ASE1228	A5SS	Solyc12g098680	chrSL4.0ch12	+	(65638100...65638204...65638665...65638732)&(65638100...65638200...65638665...65638732)	1	0	1.333	0.943	0.831	0.239	3.333	0.943
ASE1229	A3SS	Solyc12g098945	chrSL4.0ch12	-	(65817358...65817385...65819071...65819280)&(65817358...65817377...65819071...65819280)	0.024	0.034	20.333	4.028	0	0	13.333	9.286
ASE1230	A5SS	Solyc12g099080	chrSL4.0ch12	-	(65887259...65887421...65889200...65889335)&(65887259...65887421...65889223...65889335)	0	0	7.333	3.399	0.155	0.219	9.333	1.886
ASE1231	A5SS	Solyc12g099090	chrSL4.0ch12	+	(65895129...65895588...65895749...65896283)&(65895129...65895579...65895749...65896283)	0	0	0.667	0.943	1	0	1.333	1.886
ASE1232	A3SS	Solyc12g099200	chrSL4.0ch12	+	(65963481...65963860...65964755...65965261)&(65963481...65963860...65964804...65965261)	0.834	0.235	20.667	5.249	1	0	56.333	30.923
ASE1233	A3SS	Solyc12g099400	chrSL4.0ch12	-	(66091676...66092023...66092097...66092194)&(66091676...66092005...66092097...66092194)	0	0	1.333	1.886	-
ASE1234	A3SS	Solyc12g099400	chrSL4.0ch12	-	(66092750...66092800...66092914...66092992)&(66092750...66092795...66092914...66092992)	0.5	0.5	6	4.32	-
ASE1235	SE	Solyc12g099430	chrSL4.0ch12	+	(66114188...66114466...66115024...66115257...66116150...66117220)&(66114188...66114466...66116150...66117220)	0.738	0.205	10	4.32	1	0	3.333	3.399
ASE1236	A3SS	Solyc12g099440	chrSL4.0ch12	+	(66121523...66121589...66121667...66121724)&(66121523...66121589...66121670...66121724)	1	0	0.667	0.943	0.416	0.416	4.667	5.249
ASE1237	A3SS	Solyc12g100360	chrSL4.0ch12	+	(66677016...66677462...66677574...66677910)&(66677016...66677462...66677608...66677910)	1	0	1.333	0.943	0	0	1.333	0.943
